# Supplementary material for: Disodium tris­(dioxidomolybdenum) bis­(diarsenate)
Source: Acta Crystallogr Sect E Struct Rep Online. 2012 Mar 14;68(Pt 4):i24. doi: 10.1107/S1600536812010069 (PMC3343776; doi:10.1107/S1600536812010069)
Supplement: Supplementary file 1 [file e-68-00i24-sup1.cif]

##############################################################################
#                                                                            #
# This CIF contains the data in a paper accepted for publication in          #
# Acta Crystallographica Section E. It conforms to the requirements of       #
# Notes for Authors for Acta Crystallographica Section E, and has been       #
# peer reviewed under the auspices of the IUCr Commission on Journals.       #
#                                                                            #
# Full details of the Crystallographic Information File format               #
# are given in the paper "The Crystallographic Information File (CIF):       #
# a New Standard Archive File for Crystallography" by S. R. Hall, F. H.      #
# Allen and I. D. Brown [Acta Cryst. (1991), A47, 655-685].                  #
#                                                                            #
# The current version of the core CIF dictionary is obtainable from          #
# ftp://ftp.iucr.org/pub/cif_core.dic.                                       #
#                                                                            #
# Software is freely available for graphical display of the structure(s)     #
# in this CIF. For information consult the CIF software page                 #
# http://www.iucr.org/resources/cif/software.                                #
#                                                                            #
# This file may be used for bona fide research purposes within the           #
# scientific community so long as proper attribution is given to the journal # 
# article from which it was obtained.                                        #
#                                                                            #
##############################################################################
data_I
_audit_creation_method     SHELXL-97
_chemical_name_systematic
;
Disodium tris(dioxidomolybdenum) bis(diarsenate)
;
_chemical_name_common     ?
_chemical_formula_moiety     'As4 Mo3 Na2 O20'
_chemical_formula_sum     'As4 Mo3 Na2 O20'
_chemical_formula_iupac     'Na2 (Mo O2)3 (As2 O7)2'
_chemical_formula_weight     953.48
_chemical_melting_point     ?
_symmetry_cell_setting     monoclinic
_symmetry_space_group_name_H-M     'P 21/c'
_symmetry_space_group_name_Hall     '-P 2ybc'
loop_
    _symmetry_equiv_pos_as_xyz
    'x, y, z'
    '-x, y+1/2, -z+1/2'
    '-x, -y, -z'
    'x, -y-1/2, z-1/2'
_cell_length_a     14.571(3)
_cell_length_b     12.580(2)
_cell_length_c     9.258(2)
_cell_angle_alpha     90.00
_cell_angle_beta     94.51(2)
_cell_angle_gamma     90.00
_cell_volume     1691.9(6)
_cell_formula_units_Z     4
_cell_measurement_reflns_used     25
_cell_measurement_theta_min     10
_cell_measurement_theta_max     15
_cell_measurement_temperature     298(2)
_exptl_crystal_description     prism
_exptl_crystal_colour     yellow
_exptl_crystal_size_max     0.26
_exptl_crystal_size_mid     0.18
_exptl_crystal_size_min     0.14
_exptl_crystal_density_diffrn     3.743
_exptl_crystal_density_meas     ?
_exptl_crystal_density_method     'not measured'
_exptl_crystal_F_000     1760
_exptl_absorpt_coefficient_mu     10.110
_exptl_absorpt_correction_type     psi-scan
_exptl_absorpt_process_details     '(North <i>et al.</i>, 1968)'
_exptl_absorpt_correction_T_min     0.133
_exptl_absorpt_correction_T_max     0.246
_exptl_special_details     ?
_diffrn_ambient_temperature     298(2)
_diffrn_radiation_type     MoK\a
_diffrn_radiation_wavelength     0.71073
_diffrn_radiation_source     'fine-focus sealed tube'
_diffrn_radiation_monochromator     graphite
_diffrn_measurement_device_type     'Enraf--Nonius CAD-4'
_diffrn_measurement_method     '\w/2\q'
_diffrn_detector_area_resol_mean     ?
_diffrn_reflns_number     4271
_diffrn_reflns_av_R_equivalents     0.0220
_diffrn_reflns_av_sigmaI/netI     0.0318
_diffrn_reflns_theta_min     2.14
_diffrn_reflns_theta_max     26.97
_diffrn_reflns_theta_full     26.97
_diffrn_measured_fraction_theta_max     0.999
_diffrn_measured_fraction_theta_full     0.999
_diffrn_reflns_limit_h_min     -18
_diffrn_reflns_limit_h_max     18
_diffrn_reflns_limit_k_min     -1
_diffrn_reflns_limit_k_max     16
_diffrn_reflns_limit_l_min     -11
_diffrn_reflns_limit_l_max     1
_diffrn_standards_number     2
_diffrn_standards_interval_count     ?
_diffrn_standards_interval_time     120
_diffrn_standards_decay_%     1.1
_refine_special_details
;
Refinement of <i>F</i>^2^ against ALL reflections. The weighted <i>R</i>-factor
<i>wR</i> and goodness of fit <i>S</i> are based on <i>F</i>^2^, conventional
<i>R</i>-factors <i>R</i> are based on <i>F</i>, with <i>F</i> set to zero for
negative <i>F</i>^2^. The threshold expression of <i>F</i>^2^ >
\s(<i>F</i>^2^) is used only for calculating <i>R</i>-factors(gt) <i>etc</i>.
and is not relevant to the choice of reflections for refinement.
<i>R</i>-factors based on <i>F</i>^2^ are statistically about twice as large
as those based on <i>F</i>, and <i>R</i>- factors based on ALL data will be
even larger.
;
_reflns_number_total     3676
_reflns_number_gt     3128
_reflns_threshold_expression     I>2\s(I)
_refine_ls_structure_factor_coef     Fsqd
_refine_ls_matrix_type     full
_refine_ls_R_factor_all     0.0350
_refine_ls_R_factor_gt     0.0252
_refine_ls_wR_factor_gt     0.0566
_refine_ls_wR_factor_ref     0.0596
_refine_ls_goodness_of_fit_ref     1.063
_refine_ls_restrained_S_all     1.063
_refine_ls_number_reflns     3676
_refine_ls_number_parameters     273
_refine_ls_number_restraints     2
_refine_ls_weighting_scheme     calc
_refine_ls_weighting_details
         'calc w=1/[\s^2^(Fo^2^)+(0.0188P)^2^+7.7370P] where P=(Fo^2^+2Fc^2^)/3'
_atom_sites_solution_primary     direct
_atom_sites_solution_secondary     difmap
_refine_ls_shift/su_max     0.001
_refine_ls_shift/su_mean     0.000
_refine_diff_density_max     0.976
_refine_diff_density_min     -0.751
_refine_ls_extinction_method     'SHELXL97 (Sheldrick, 2008)'
_refine_ls_extinction_coef     0.00106(6)
_refine_ls_extinction_expression
                                  'Fc^*^=kFc[1+0.001xFc^2^\l^3^/sin(2\q)]^-1/4^'
loop_
    _atom_type_symbol
    _atom_type_description
    _atom_type_scat_dispersion_real
    _atom_type_scat_dispersion_imag
    _atom_type_scat_source
    'O' 'O' 0.0106 0.0060
                         'International Tables Vol C Tables 4.2.6.8 and 6.1.1.4'
    'Mo' 'Mo' -1.6832 0.6857
                         'International Tables Vol C Tables 4.2.6.8 and 6.1.1.4'
    'Na' 'Na' 0.0362 0.0249
                         'International Tables Vol C Tables 4.2.6.8 and 6.1.1.4'
    'As' 'As' 0.0499 2.0058
                         'International Tables Vol C Tables 4.2.6.8 and 6.1.1.4'
_computing_data_collection
                'CAD-4 EXPRESS (Duisenberg, 1992; Mac\'i\<cek & Yordanov, 1992)'
_computing_cell_refinement
                'CAD-4 EXPRESS (Duisenberg, 1992; Mac\'i\<cek & Yordanov, 1992)'
_computing_data_reduction     'XCAD4 (Harms & Wocadlo, 1995)'
_computing_structure_solution     'SHELXS97 (Sheldrick, 2008)'
_computing_structure_refinement     'SHELXL97 (Sheldrick, 2008)'
_computing_molecular_graphics     'DIAMOND (Brandenburg, 1998)'
_computing_publication_material     'WinGX (Farrugia, 1999)'
loop_
    _atom_site_type_symbol
    _atom_site_label
    _atom_site_fract_x
    _atom_site_fract_y
    _atom_site_fract_z
    _atom_site_U_iso_or_equiv
    _atom_site_adp_type
    _atom_site_calc_flag
    _atom_site_refinement_flags
    _atom_site_occupancy
    _atom_site_symmetry_multiplicity
    _atom_site_disorder_assembly
    _atom_site_disorder_group
    Mo Mo1 0.31869(3) 0.06243(4) 0.05295(4) 0.01284(10) Uani d . 1 1 . .
    Mo Mo2 0.02062(3) 0.37400(3) 0.26296(5) 0.01470(11) Uani d . 1 1 . .
    Mo Mo3 0.70516(3) 0.12821(3) 0.42003(4) 0.00864(10) Uani d . 1 1 . .
    As As1 0.53859(3) 0.00042(4) 0.20483(5) 0.00852(11) Uani d . 1 1 . .
    As As2 0.60470(3) 0.33825(4) 0.24714(5) 0.00885(11) Uani d . 1 1 . .
    As As3 0.00777(3) 0.62745(4) 0.12380(6) 0.01163(11) Uani d . 1 1 . .
    As As4 0.81642(3) 0.53068(4) 0.18604(5) 0.00924(11) Uani d . 1 1 . .
    Na Na1 0.4171(2) 0.1428(2) 0.4537(3) 0.0381(7) Uani d . 1 1 . .
    Na Na2 0.13444(18) 0.8679(2) 0.9496(3) 0.0343(6) Uani d . 1 1 . .
    O O1 0.6093(2) 0.0020(3) 0.3549(4) 0.0129(7) Uani d . 1 1 . .
    O O2 0.5933(2) 0.0231(3) 0.0556(4) 0.0146(7) Uani d . 1 1 . .
    O O3 0.7475(2) 0.6100(3) 0.2769(4) 0.0150(7) Uani d . 1 1 . .
    O O4 0.1230(3) 0.3287(3) 0.2208(5) 0.0291(10) Uani d . 1 1 . .
    O O5 0.5893(2) 0.3594(3) 0.0702(4) 0.0163(7) Uani d . 1 1 . .
    O O6 0.7499(3) 0.4947(3) 0.0395(4) 0.0189(8) Uani d . 1 1 . .
    O O7 0.3449(3) 0.1862(3) 0.9950(4) 0.0276(9) Uani d . 1 1 . .
    O O8 0.7566(3) 0.2271(3) 0.5219(4) 0.0225(8) Uani d . 1 1 . .
    O O9 0.6874(2) 0.4098(3) 0.3346(4) 0.0136(7) Uani d . 1 1 . .
    O O10 0.8787(2) 0.4405(3) 0.2789(4) 0.0161(7) Uani d . 1 1 . .
    O O11 0.4431(2) 0.0715(3) 0.2150(4) 0.0125(7) Uani d . 1 1 . .
    O O12 0.0325(3) 0.3820(4) 0.4454(5) 0.0425(12) Uani d . 1 1 . .
    O O13 0.2237(3) 0.0292(4) 0.9471(4) 0.0259(9) Uani d . 1 1 . .
    O O14 0.8884(2) 0.6242(3) 0.1131(4) 0.0149(7) Uani d . 1 1 . .
    O O15 0.7762(2) 0.1145(3) 0.2859(4) 0.0222(9) Uani d . 1 1 . .
    O O16 0.5032(2) 0.8672(3) 0.1910(4) 0.0123(7) Uani d . 1 1 . .
    O O17 0.6118(2) 0.2098(3) 0.2942(4) 0.0147(7) Uani d . 1 1 . .
    O O18 0.0423(3) 0.7296(3) 0.2295(5) 0.0366(12) Uani d . 1 1 . .
    O O19 0.0424(7) 0.6173(10) 0.9610(11) 0.0191(19) Uani d P 0.612(17) 1 . .
    O O191 0.0395(12) 0.6633(14) 0.9569(19) 0.0191(19) Uani d P 0.388(17) 1 . .
    O O20 0.0489(4) 0.5281(5) 0.2364(9) 0.0181(15) Uani d P 0.703(12) 1 . .
    O O201 0.0481(10) 0.5117(13) 0.164(2) 0.0181(15) Uani d P 0.298(12) 1 . .
loop_
    _atom_site_aniso_label
    _atom_site_aniso_U_11
    _atom_site_aniso_U_22
    _atom_site_aniso_U_33
    _atom_site_aniso_U_12
    _atom_site_aniso_U_13
    _atom_site_aniso_U_23
    Mo1 0.00827(19) 0.0211(2) 0.0093(2) 0.00355(16) 0.00231(15) 0.00338(16)
    Mo2 0.0095(2) 0.0139(2) 0.0205(2) -0.00034(16) 0.00001(17) 0.00670(17)
    Mo3 0.00620(19) 0.0103(2) 0.0094(2) 0.00053(15) 0.00019(14) 0.00045(15)
    As1 0.0061(2) 0.0123(2) 0.0073(2) -0.00051(17) 0.00123(17) -0.00062(17)
    As2 0.0072(2) 0.0101(2) 0.0095(2) 0.00085(17) 0.00259(17) 0.00266(18)
    As3 0.0083(2) 0.0091(2) 0.0182(3) -0.00207(18) 0.00470(19) -0.00203(19)
    As4 0.0057(2) 0.0116(2) 0.0105(2) -0.00142(17) 0.00102(17) -0.00197(18)
    Na1 0.0537(17) 0.0409(15) 0.0194(12) 0.0219(13) -0.0001(11) -0.0080(11)
    Na2 0.0316(14) 0.0373(15) 0.0341(14) 0.0110(11) 0.0024(11) 0.0004(11)
    O1 0.0126(17) 0.0139(17) 0.0115(17) -0.0014(14) -0.0039(13) -0.0012(13)
    O2 0.0116(17) 0.0240(19) 0.0091(17) 0.0022(14) 0.0064(13) 0.0021(14)
    O3 0.0155(17) 0.0130(17) 0.0179(18) -0.0009(14) 0.0091(14) -0.0030(14)
    O4 0.017(2) 0.023(2) 0.048(3) 0.0010(17) 0.0076(19) 0.0048(19)
    O5 0.0149(18) 0.0234(19) 0.0107(17) -0.0006(15) 0.0011(14) 0.0043(14)
    O6 0.023(2) 0.0188(19) 0.0137(18) -0.0089(15) -0.0053(15) -0.0032(15)
    O7 0.028(2) 0.027(2) 0.029(2) 0.0067(18) 0.0126(18) 0.0129(18)
    O8 0.0198(19) 0.021(2) 0.025(2) -0.0005(15) -0.0092(16) -0.0054(16)
    O9 0.0109(16) 0.0136(17) 0.0163(18) 0.0005(13) 0.0003(14) 0.0004(14)
    O10 0.0095(16) 0.0187(18) 0.0203(19) 0.0036(14) 0.0024(14) 0.0041(15)
    O11 0.0084(16) 0.0156(18) 0.0135(17) 0.0012(13) 0.0012(13) -0.0039(14)
    O12 0.029(2) 0.068(4) 0.029(3) 0.002(2) -0.001(2) 0.003(2)
    O13 0.0128(18) 0.047(3) 0.017(2) 0.0070(18) -0.0025(15) -0.0025(18)
    O14 0.0055(16) 0.0152(18) 0.025(2) -0.0020(13) 0.0052(14) 0.0046(15)
    O15 0.0131(18) 0.032(2) 0.023(2) 0.0060(16) 0.0096(15) 0.0064(17)
    O16 0.0087(16) 0.0129(17) 0.0159(17) -0.0016(13) 0.0049(13) -0.0016(13)
    O17 0.0126(17) 0.0088(16) 0.0218(19) 0.0015(13) -0.0041(14) 0.0032(14)
    O18 0.015(2) 0.024(2) 0.069(3) 0.0017(17) -0.004(2) -0.030(2)
    O19 0.012(2) 0.030(6) 0.017(2) 0.006(5) 0.0075(17) 0.005(5)
    O191 0.012(2) 0.030(6) 0.017(2) 0.006(5) 0.0075(17) 0.005(5)
    O20 0.013(2) 0.019(3) 0.021(4) -0.0069(19) -0.009(3) 0.009(3)
    O201 0.013(2) 0.019(3) 0.021(4) -0.0069(19) -0.009(3) 0.009(3)
_geom_special_details
;
All e.s.d.'s (except the e.s.d. in the dihedral angle between two l.s. planes)
are estimated using the full covariance matrix. The cell e.s.d.'s are taken
into account individually in the estimation of e.s.d.'s in distances, angles
and torsion angles; correlations between e.s.d.'s in cell parameters are only
used when they are defined by crystal symmetry. An approximate (isotropic)
treatment of cell e.s.d.'s is used for estimating e.s.d.'s involving l.s.
planes.
;
loop_
    _geom_bond_atom_site_label_1
    _geom_bond_atom_site_label_2
    _geom_bond_site_symmetry_2
    _geom_bond_distance
    _geom_bond_publ_flag
    Mo1 O13 1_554 1.684(4) ?
    Mo1 O7 1_554 1.700(4) ?
    Mo1 O3 2_645 2.002(3) ?
    Mo1 O2 3_655 2.003(3) ?
    Mo1 O9 2_645 2.189(3) ?
    Mo1 O11 . 2.264(3) ?
    Mo2 O4 . 1.672(4) ?
    Mo2 O12 . 1.688(5) ?
    Mo2 O20 . 2.002(6) ?
    Mo2 O18 2_545 2.038(4) ?
    Mo2 O19 3_566 2.204(10) ?
    Mo2 O10 1_455 2.246(3) ?
    Mo3 O15 . 1.686(4) ?
    Mo3 O8 . 1.699(4) ?
    Mo3 O6 4_566 1.982(3) ?
    Mo3 O17 . 2.003(3) ?
    Mo3 O1 . 2.168(3) ?
    Mo3 O5 4_566 2.275(4) ?
    As1 O11 . 1.663(3) ?
    As1 O1 . 1.664(3) ?
    As1 O2 . 1.673(3) ?
    As1 O16 1_545 1.755(3) ?
    As2 O5 . 1.657(3) ?
    As2 O9 . 1.663(3) ?
    As2 O17 . 1.675(3) ?
    As2 O16 2_645 1.753(3) ?
    As3 O19 1_554 1.631(10) ?
    As3 O18 . 1.669(4) ?
    As3 O20 . 1.706(6) ?
    As3 O14 1_455 1.735(3) ?
    As4 O10 . 1.651(3) ?
    As4 O6 . 1.666(3) ?
    As4 O3 . 1.686(3) ?
    As4 O14 . 1.747(3) ?
    Na1 O7 4_565 2.438(5) ?
    Na1 O11 . 2.442(4) ?
    Na1 O1 3_656 2.592(4) ?
    Na1 O5 4_566 2.652(4) ?
    Na2 O8 2_656 2.379(5) ?
    Na2 O13 1_565 2.412(5) ?
    Na2 O20 4_576 2.603(8) ?
    Na2 O15 3_666 2.636(5) ?
    Na2 O18 4_576 2.651(6) ?
    Na2 O10 2_656 2.695(4) ?
    Na2 O12 2_556 2.695(5) ?
loop_
    _geom_angle_atom_site_label_1
    _geom_angle_atom_site_label_2
    _geom_angle_atom_site_label_3
    _geom_angle_site_symmetry_1
    _geom_angle_site_symmetry_3
    _geom_angle
    _geom_angle_publ_flag
    O13 Mo1 O7 1_554 1_554 103.8(2) ?
    O13 Mo1 O3 1_554 2_645 96.13(17) ?
    O7 Mo1 O3 1_554 2_645 96.25(17) ?
    O13 Mo1 O2 1_554 3_655 95.99(17) ?
    O7 Mo1 O2 1_554 3_655 99.49(17) ?
    O3 Mo1 O2 2_645 3_655 157.22(14) ?
    O13 Mo1 O9 1_554 2_645 89.84(17) ?
    O7 Mo1 O9 1_554 2_645 166.34(17) ?
    O3 Mo1 O9 2_645 2_645 81.23(13) ?
    O2 Mo1 O9 3_655 2_645 79.59(13) ?
    O13 Mo1 O11 1_554 . 167.66(18) ?
    O7 Mo1 O11 1_554 . 88.54(17) ?
    O3 Mo1 O11 2_645 . 82.75(13) ?
    O2 Mo1 O11 3_655 . 81.30(13) ?
    O9 Mo1 O11 2_645 . 77.84(12) ?
    O4 Mo2 O12 . . 103.3(2) ?
    O4 Mo2 O20 . . 96.0(2) ?
    O12 Mo2 O20 . . 93.4(3) ?
    O4 Mo2 O18 . 2_545 96.68(19) ?
    O12 Mo2 O18 . 2_545 91.7(2) ?
    O20 Mo2 O18 . 2_545 164.8(2) ?
    O4 Mo2 O19 . 3_566 96.4(3) ?
    O12 Mo2 O19 . 3_566 160.3(3) ?
    O20 Mo2 O19 . 3_566 84.9(4) ?
    O18 Mo2 O19 2_545 3_566 85.5(3) ?
    O4 Mo2 O10 . 1_455 170.19(18) ?
    O12 Mo2 O10 . 1_455 86.26(19) ?
    O20 Mo2 O10 . 1_455 81.20(19) ?
    O18 Mo2 O10 2_545 1_455 84.89(15) ?
    O19 Mo2 O10 3_566 1_455 74.1(3) ?
    O15 Mo3 O8 . . 102.3(2) ?
    O15 Mo3 O6 . 4_566 97.89(17) ?
    O8 Mo3 O6 . 4_566 98.61(17) ?
    O15 Mo3 O17 . . 93.01(17) ?
    O8 Mo3 O17 . . 101.38(16) ?
    O6 Mo3 O17 4_566 . 154.59(15) ?
    O15 Mo3 O1 . . 98.02(17) ?
    O8 Mo3 O1 . . 159.50(17) ?
    O6 Mo3 O1 4_566 . 76.15(14) ?
    O17 Mo3 O1 . . 79.65(13) ?
    O15 Mo3 O5 . 4_566 169.94(16) ?
    O8 Mo3 O5 . 4_566 85.81(16) ?
    O6 Mo3 O5 4_566 4_566 86.56(15) ?
    O17 Mo3 O5 . 4_566 79.47(14) ?
    O1 Mo3 O5 . 4_566 74.19(13) ?
    O11 As1 O1 . . 114.32(17) ?
    O11 As1 O2 . . 114.23(17) ?
    O1 As1 O2 . . 112.56(17) ?
    O11 As1 O16 . 1_545 105.99(16) ?
    O1 As1 O16 . 1_545 103.40(16) ?
    O2 As1 O16 . 1_545 105.00(17) ?
    O5 As2 O9 . . 115.52(17) ?
    O5 As2 O17 . . 114.38(18) ?
    O9 As2 O17 . . 111.62(17) ?
    O5 As2 O16 . 2_645 103.55(17) ?
    O9 As2 O16 . 2_645 111.25(16) ?
    O17 As2 O16 . 2_645 98.86(16) ?
    O19 As3 O18 1_554 . 120.1(5) ?
    O19 As3 O20 1_554 . 112.8(5) ?
    O18 As3 O20 . . 97.5(3) ?
    O19 As3 O14 1_554 1_455 109.1(4) ?
    O18 As3 O14 . 1_455 107.80(18) ?
    O20 As3 O14 . 1_455 108.7(2) ?
    O10 As4 O6 . . 119.85(18) ?
    O10 As4 O3 . . 118.10(18) ?
    O6 As4 O3 . . 103.65(18) ?
    O10 As4 O14 . . 110.01(17) ?
    O6 As4 O14 . . 101.34(18) ?
    O3 As4 O14 . . 101.14(16) ?
    O7 Na1 O11 4_565 . 124.45(17) ?
    O7 Na1 O1 4_565 3_656 115.09(16) ?
    O11 Na1 O1 . 3_656 113.72(15) ?
    O7 Na1 O5 4_565 4_566 110.59(16) ?
    O11 Na1 O5 . 4_566 98.91(14) ?
    O1 Na1 O5 3_656 4_566 84.34(13) ?
    O8 Na2 O13 2_656 1_565 105.79(16) ?
    O8 Na2 O20 2_656 4_576 137.2(2) ?
    O13 Na2 O20 1_565 4_576 78.22(17) ?
    O8 Na2 O15 2_656 3_666 77.62(15) ?
    O13 Na2 O15 1_565 3_666 67.62(15) ?
    O20 Na2 O15 4_576 3_666 64.43(18) ?
    O8 Na2 O18 2_656 4_576 91.96(15) ?
    O13 Na2 O18 1_565 4_576 128.51(16) ?
    O20 Na2 O18 4_576 4_576 57.74(16) ?
    O15 Na2 O18 3_666 4_576 69.91(14) ?
    O8 Na2 O10 2_656 2_656 104.17(15) ?
    O13 Na2 O10 1_565 2_656 78.55(14) ?
    O20 Na2 O10 4_576 2_656 118.17(18) ?
    O15 Na2 O10 3_666 2_656 144.98(16) ?
    O18 Na2 O10 4_576 2_656 143.58(16) ?
    O8 Na2 O12 2_656 2_556 128.48(19) ?
    O13 Na2 O12 1_565 2_556 116.79(18) ?
    O20 Na2 O12 4_576 2_556 81.29(19) ?
    O15 Na2 O12 3_666 2_556 144.23(17) ?
    O18 Na2 O12 4_576 2_556 83.71(16) ?
    O10 Na2 O12 2_656 2_556 60.61(13) ?
_iucr_refine_instructions_details
;
TITL  raja1 in P 21/c
CELL   0.71073  14.5711  12.5803   9.2582  90.000  94.512  90.000
ZERR     4       0.0030   0.0020   0.001   0.000   0.020   0.000
LATT    1
SYMM   -X,1/2+Y,1/2-Z
SFAC  O   Mo   Na   AS
UNIT  80   12   8    16
ACTA
L.S. 7
BOND
EADP O19 O191
EADP O20 O201
FMAP 2
PLAN 20
SUMP 1.000 0.002  1. 2  1. 3
SUMP 1.000 0.002  1. 4  1. 5
WGHT    0.018800    7.737000
EXTI    0.001056
FVAR       0.16475   0.61249   0.38837   0.70277   0.29789
MO1   2    0.318690    0.062431    0.052950    11.00000    0.00827    0.02115 =
         0.00934    0.00338    0.00231    0.00355
MO2   2    1.020620    0.374001    0.262956    11.00000    0.00950    0.01386 =
         0.02055    0.00670    0.00001   -0.00034
MO3   2    0.705158    0.128206    0.420032    11.00000    0.00620    0.01025 =
         0.00940    0.00045    0.00019    0.00053
AS1   4    0.538590    0.000415    0.204828    11.00000    0.00609    0.01228 =
         0.00729   -0.00062    0.00123   -0.00051
AS2   4    0.604697    0.338255    0.247141    11.00000    0.00723    0.01011 =
         0.00952    0.00266    0.00259    0.00085
AS3   4    1.007765    0.627454    0.123803    11.00000    0.00826    0.00905 =
         0.01815   -0.00203    0.00470   -0.00207
AS4   4    0.816424    0.530675    0.186037    11.00000    0.00567    0.01162 =
         0.01049   -0.00197    0.00102   -0.00142
NA1   3    0.417118    0.142845    0.453710    11.00000    0.05368    0.04091 =
         0.01938   -0.00804   -0.00015    0.02194
NA2   3    0.134442   -0.132139   -0.050365    11.00000    0.03159    0.03728 =
         0.03412    0.00045    0.00245    0.01098
O1    1    0.609318    0.002037    0.354916    11.00000    0.01255    0.01389 =
         0.01151   -0.00122   -0.00394   -0.00144
O2    1    0.593308    0.023061    0.055558    11.00000    0.01156    0.02400 =
         0.00914    0.00209    0.00644    0.00219
O3    1    0.747541    0.609960    0.276902    11.00000    0.01546    0.01304 =
         0.01786   -0.00295    0.00906   -0.00089
O4    1    1.123003    0.328732    0.220782    11.00000    0.01716    0.02327 =
         0.04783    0.00478    0.00765    0.00099
O5    1    0.589300    0.359375    0.070181    11.00000    0.01492    0.02337 =
         0.01073    0.00429    0.00114   -0.00064
O6    1    0.749941    0.494712    0.039548    11.00000    0.02298    0.01881 =
         0.01371   -0.00316   -0.00526   -0.00894
O7    1    0.344909    0.186177   -0.004970    11.00000    0.02818    0.02710 =
         0.02917    0.01288    0.01263    0.00668
O8    1    0.756611    0.227067    0.521875    11.00000    0.01976    0.02064 =
         0.02545   -0.00538   -0.00915   -0.00051
O9    1    0.687387    0.409848    0.334559    11.00000    0.01088    0.01356 =
         0.01632    0.00042    0.00035    0.00054
O10   1    0.878692    0.440507    0.278883    11.00000    0.00949    0.01874 =
         0.02029    0.00409    0.00239    0.00364
O11   1    0.443117    0.071550    0.215046    11.00000    0.00839    0.01561 =
         0.01353   -0.00393    0.00121    0.00118
O12   1    1.032514    0.381962    0.445424    11.00000    0.02894    0.06841 =
         0.02942    0.00336   -0.00140    0.00155
O13   1    0.223690    0.029243   -0.052889    11.00000    0.01280    0.04740 =
         0.01693   -0.00248   -0.00250    0.00696
O14   1    0.888380    0.624239    0.113130    11.00000    0.00546    0.01516 =
         0.02459    0.00460    0.00516   -0.00199
O15   1    0.776159    0.114511    0.285944    11.00000    0.01308    0.03181 =
         0.02289    0.00642    0.00963    0.00596
O16   1    0.503184   -0.132756    0.191029    11.00000    0.00871    0.01287 =
         0.01594   -0.00161    0.00491   -0.00163
O17   1    0.611771    0.209809    0.294248    11.00000    0.01262    0.00884 =
         0.02178    0.00318   -0.00406    0.00153
O18   1    1.042265    0.729616    0.229517    11.00000    0.01485    0.02442 =
         0.06931   -0.03021   -0.00352    0.00172
O19   1    1.042421    0.617302   -0.038960    21.00000    0.01159    0.03007 =
         0.01653    0.00532    0.00754    0.00622
O191  1    1.039535    0.663294   -0.043147    31.00000    0.01159    0.03007 =
         0.01653    0.00532    0.00754    0.00622
O20   1    1.048936    0.528138    0.236374    41.00000    0.01252    0.01936 =
         0.02082    0.00887   -0.00919   -0.00686
O201  1    1.048088    0.511695    0.164417    51.00000    0.01252    0.01936 =
         0.02082    0.00887   -0.00919   -0.00686
HKLF 4
REM   raja1 in P 21/c
REM R1 =  0.0252 for   3128 Fo > 4sig(Fo)  and  0.0350 for all   3676 data
REM    273 parameters refined using      2 restraints
;
data_global
_journal_date_recd_electronic     2012-02-21
_journal_date_accepted     2012-03-07
_journal_name_full     'Acta Crystallographica, Section E'
_journal_year     2012
_journal_volume     68
_journal_issue      4
_journal_page_first     i24
_journal_page_last     i24
_journal_paper_category     QI
_journal_paper_doi     10.1107/S1600536812010069
_journal_coeditor_code     FJ2524
_publ_contact_author_name     'Miss Raja Jouini'
_publ_contact_author_address
;
Laboratoire de Mat\'eriaux et Cristallochimie
Facult\'e des Sciences de Tunis
Universit\'e de Tunis ElManar
2092 ElManar II Tunis
Tunisia
;
_publ_contact_author_email     'raja.jouinii@gmail.com'
_publ_contact_author_fax     '216(1) 88 34 24'
_publ_contact_author_phone     '216(1) 88 22 00'
_publ_section_title
;
Disodium tris(dioxidomolybdenum) bis(diarsenate)
;
loop_
    _publ_author_name
    _publ_author_address
    'Jouini, Raja'
;
Laboratoire de Mat\'eriaux et Cristallochimie
Facult\'e des Sciences de Tunis
Universit\'e de Tunis ElManar
2092 ElManar II Tunis
Tunisia
;
    'Zid, Mohamed Faouzi'
;
Laboratoire de Mat\'eriaux et Cristallochimie
Facult\'e des Sciences de Tunis
Universit\'e de Tunis ElManar
2092 ElManar II Tunis
Tunisia
;
    'Driss, Ahmed'
;
Laboratoire de Mat\'eriaux et Cristallochimie
Facult\'e des Sciences de Tunis
Universit\'e de Tunis ElManar
2092 ElManar II Tunis
Tunisia
;
