# Supplementary material for: Disodium tris­(dioxidomolybdenum) bis­(diarsenate)
Source: Acta Crystallogr Sect E Struct Rep Online. 2012 Mar 14;68(Pt 4):i24. doi: 10.1107/S1600536812010069 (PMC3343776; doi:10.1107/S1600536812010069)
Supplement: Supplementary file 2 [file e-68-00i24-Isup2.hkl]

#
# h,k,l, Fc-squared, Fo-squared, sigma(Fo-squared) and status flag
#
data_I
_shelx_title '  raja1 in P 21/c'
_shelx_refln_list_code          4
_shelx_F_calc_maximum      566.53
_exptl_crystal_F_000      1760.00
_reflns_d_resolution_high  0.7835
 
loop_
 _symmetry_equiv_pos_as_xyz
 'x, y, z'
 '-x, y+1/2, -z+1/2'
 '-x, -y, -z'
 'x, -y-1/2, z-1/2'
 
_cell_length_a    14.5711
_cell_length_b    12.5803
_cell_length_c     9.2582
_cell_angle_alpha  90.000
_cell_angle_beta   94.512
_cell_angle_gamma  90.000
 
_shelx_F_squared_multiplier     1.000
 
loop_
 _refln_index_h
 _refln_index_k
 _refln_index_l
 _refln_F_squared_calc
 _refln_F_squared_meas
 _refln_F_squared_sigma
 _refln_observed_status
   2   0   0    19684.70    20828.82    140.81 o
   3   0   0   131500.41   135806.80    533.19 o
   4   0   0    37739.28    37602.05    265.04 o
   5   0   0    38380.71    40660.59    521.34 o
   6   0   0    35928.14    33290.51    308.40 o
   7   0   0    92992.09    96899.99   1899.52 o
   8   0   0      437.61      282.82     38.69 o
   9   0   0     3409.22     3585.19    144.69 o
  10   0   0    66403.27    67979.96    855.19 o
  11   0   0     2062.83     2187.33    113.93 o
  12   0   0     3568.11     4071.29    177.75 o
  13   0   0    21895.34    22478.83    417.97 o
  14   0   0    43113.54    42795.27    602.51 o
  15   0   0     4296.73     4260.85    229.22 o
  16   0   0     2142.83     2142.45    184.31 o
  17   0   0     5716.81     5338.75    443.29 o
  18   0   0      265.60      259.46    171.93 o
   1   1   0    16793.04    17324.72    131.15 o
   2   1   0    18568.14    17762.21     93.99 o
   3   1   0      140.72      156.58     19.61 o
   4   1   0       68.17      103.16     36.31 o
   5   1   0      953.61     1031.08     39.01 o
   6   1   0      102.79      234.93     22.51 o
   7   1   0    22910.45    23281.93    206.67 o
   8   1   0    19691.14    20295.57    201.77 o
   9   1   0     5040.88     5049.90    125.67 o
  10   1   0     8421.12     8357.84    155.31 o
  11   1   0     9737.27     9830.44    178.16 o
  12   1   0    20134.63    20164.30    374.22 o
  13   1   0     4583.74     4394.93    141.79 o
  14   1   0      131.24       99.52     93.26 o
  15   1   0      107.26       85.27     81.59 o
  16   1   0      729.29      758.55     63.51 o
  17   1   0     4779.78     4963.27    177.61 o
  18   1   0     4900.91     4788.44    171.15 o
   0   2   0   118256.60   117357.61    464.68 o
   1   2   0     9111.21     8955.35     94.39 o
   2   2   0     5124.12     5352.95    271.25 o
   3   2   0    20742.81    21027.24    180.38 o
   4   2   0     8726.69     8814.04    214.51 o
   5   2   0     2677.32     2569.19     92.06 o
   6   2   0    17998.90    17189.89    239.11 o
   7   2   0        4.59      130.44     73.87 o
   8   2   0    45264.81    45919.20    430.21 o
   9   2   0     7882.43     7830.73    199.89 o
  10   2   0      616.17      654.72     46.74 o
  11   2   0     6376.49     6190.04    206.00 o
  12   2   0      678.26      754.23     56.95 o
  13   2   0     2149.50     2018.03    119.99 o
  14   2   0    20034.69    20280.75    421.19 o
  15   2   0     1777.21     1721.79    104.26 o
  16   2   0     3103.98     3496.59    192.55 o
  17   2   0      905.38      819.55     83.75 o
  18   2   0     1722.01     1927.96    238.65 o
   1   3   0     8053.03     7986.01    107.16 o
   2   3   0       19.07       99.82     25.31 o
   3   3   0      334.97      457.92     25.70 o
   4   3   0      210.96      302.54     29.66 o
   5   3   0      913.48     1286.12     65.43 o
   6   3   0    13321.73    13632.30    202.21 o
   7   3   0    20010.44    19655.61    757.65 o
   8   3   0     1530.23     1561.86     89.88 o
   9   3   0      201.47      234.38     41.89 o
  10   3   0     5472.17     5512.54    183.70 o
  11   3   0     1876.61     1925.33    109.23 o
  12   3   0     2263.87     2167.95    110.38 o
  13   3   0    23757.30    23128.01    443.07 o
  14   3   0       28.29       -9.40    107.64 o
  15   3   0    11456.82    11130.26   1031.27 o
  16   3   0     4944.64     5225.13    257.77 o
  17   3   0     2196.65     2251.61    129.54 o
  18   3   0     4679.16     5242.81    276.81 o
   0   4   0   115996.45   109836.43    612.78 o
   1   4   0    55341.18    53784.38    752.24 o
   2   4   0    19047.58    19330.26    219.43 o
   3   4   0   176542.84   174638.88   2401.99 o
   4   4   0    15881.78    15285.28    231.85 o
   5   4   0     1585.33     1489.69    144.74 o
   6   4   0    12608.30    12325.13    304.82 o
   7   4   0    88274.80    86825.79    874.67 o
   8   4   0    35906.30    36285.64    388.19 o
   9   4   0     1478.11     1422.35     69.65 o
  10   4   0    67750.45    65643.77   1593.30 o
  11   4   0     8589.46     8117.88    579.73 o
  12   4   0     1203.65     1125.83     66.48 o
  13   4   0     1322.19     1410.82     96.56 o
  14   4   0    25106.16    23600.46    611.25 o
  15   4   0     4722.60     4387.55    235.35 o
  16   4   0      106.15      650.69    230.45 o
  17   4   0       31.62       18.16    128.96 o
   1   5   0    70924.48    69103.06    657.82 o
   2   5   0    31588.27    31508.13    265.92 o
   3   5   0    10449.34    11182.25    168.36 o
   4   5   0      221.22      386.50     53.06 o
   5   5   0    16599.27    16492.81    244.30 o
   6   5   0     3502.00     3297.92    237.47 o
   7   5   0     9122.93     9155.74    191.48 o
   8   5   0     3351.49     3273.90    134.55 o
   9   5   0    55832.73    54861.87    526.49 o
  10   5   0     4439.35     4130.67    211.80 o
  11   5   0     6026.56     5865.87    211.30 o
  12   5   0    13104.18    12922.15    314.00 o
  13   5   0      754.49      727.34     63.93 o
  14   5   0      710.23      605.91    120.13 o
  15   5   0     7645.14     7316.42    290.25 o
  16   5   0      277.21      369.51    171.88 o
  17   5   0        8.77     -149.78    149.78 o
   0   6   0    49949.95    50673.27    509.37 o
   1   6   0    18818.85    19290.61    225.30 o
   2   6   0    23046.69    22978.53    250.00 o
   3   6   0    14344.94    14527.56    206.27 o
   4   6   0     3111.13     3363.36    110.27 o
   5   6   0    29818.97    30475.56    323.03 o
   6   6   0     7872.56     7532.61    216.82 o
   7   6   0      679.42      733.39     42.05 o
   8   6   0     4337.67     4616.60    156.75 o
   9   6   0    10622.71    10308.79    239.36 o
  10   6   0     1809.72     1791.77     87.93 o
  11   6   0     7431.07     7612.91    241.88 o
  12   6   0     4860.43     5105.52    209.03 o
  13   6   0     1833.40     1842.42     96.14 o
  14   6   0     4518.80     4535.87    526.19 o
  15   6   0     9389.44     9218.64    315.92 o
  16   6   0     6419.27     6153.86    293.28 o
  17   6   0     7216.80     7259.98    323.71 o
   1   7   0    24236.22    24491.58    442.24 o
   2   7   0     3438.43     3911.88    334.52 o
   3   7   0    34808.30    34850.33    341.49 o
   4   7   0      259.08      276.16     65.95 o
   5   7   0     7702.16     7870.05    178.76 o
   6   7   0     9671.21     9287.59    204.82 o
   7   7   0    30418.22    29104.26    370.95 o
   8   7   0     3425.49     3329.91    334.56 o
   9   7   0    15635.99    15044.32    302.40 o
  10   7   0     1059.58     1089.35    128.07 o
  11   7   0      279.43      189.30    103.63 o
  12   7   0      874.29      760.24     59.39 o
  13   7   0     3422.05     3240.52    176.46 o
  14   7   0      430.99      302.50    185.34 o
  15   7   0     1414.58     1396.97    204.73 o
  16   7   0     6752.13     5987.94    296.41 o
   0   8   0   113637.84   112682.82    919.89 o
   1   8   0    18591.34    18679.03    265.71 o
   2   8   0    46029.85    45679.89    584.46 o
   3   8   0     4856.61     4867.89    149.16 o
   4   8   0    88571.93    88194.54    609.11 o
   5   8   0    10800.83    11159.25    515.87 o
   6   8   0     3246.79     3187.24    138.07 o
   7   8   0    33271.89    33134.92    416.42 o
   8   8   0    14008.19    13620.92    319.05 o
   9   8   0      255.44      249.78     84.89 o
  10   8   0     3621.57     3591.93    175.86 o
  11   8   0    20914.74    20785.05    399.28 o
  12   8   0     6526.55     6430.89    242.38 o
  13   8   0     4551.16     4573.60    214.43 o
  14   8   0     4654.38     4533.63    647.89 o
  15   8   0      560.99      603.21     85.13 o
  16   8   0     5751.00     5923.37    325.20 o
   1   9   0     2291.24     2141.84    115.90 o
   2   9   0    18893.37    18977.07    440.62 o
   3   9   0        9.80       84.04     77.55 o
   4   9   0    16427.05    15976.86    282.32 o
   5   9   0      185.77       45.66     90.11 o
   6   9   0    14774.91    14980.58    415.42 o
   7   9   0     2580.68     2643.59    212.02 o
   8   9   0      586.92      552.98     51.91 o
   9   9   0      630.83      658.59     82.91 o
  10   9   0      756.25      737.15     73.15 o
  11   9   0      153.55      223.65     60.24 o
  12   9   0    12488.22    12018.13    341.70 o
  13   9   0     5832.46     6137.49    267.60 o
  14   9   0      379.42      377.48     86.59 o
  15   9   0      949.40     1109.92     85.31 o
   0  10   0     6067.41     6316.66    268.78 o
   1  10   0     1150.60     1238.91     69.93 o
   2  10   0     3185.83     3286.82    140.14 o
   3  10   0     7141.34     8053.30    212.75 o
   4  10   0     6673.62     6701.56    199.51 o
   5  10   0     1553.04     1584.22     86.87 o
   6  10   0     1017.07     1181.12     70.57 o
   7  10   0     2137.13     2075.27    135.85 o
   8  10   0      586.43      714.41     66.70 o
   9  10   0     1663.18     1761.47     97.87 o
  10  10   0    18295.38    17647.74    392.04 o
  11  10   0     7585.92     7214.75    299.76 o
  12  10   0     2883.49     2907.32    146.93 o
  13  10   0      722.97      675.24     92.58 o
  14  10   0        0.41       80.09    125.75 o
   1  11   0       96.03       21.71     87.08 o
   2  11   0     5569.23     5349.71    190.04 o
   3  11   0     4257.98     4260.84    170.78 o
   4  11   0    17814.22    17844.09    338.72 o
   5  11   0       33.99       60.53     95.61 o
   6  11   0    20562.98    20212.24    537.98 o
   7  11   0     3895.41     3792.16    246.93 o
   8  11   0     2837.15     3083.53    146.35 o
   9  11   0     1426.38     1367.21    112.23 o
  10  11   0     4337.47     4728.46    223.05 o
  11  11   0     1407.99     1523.49    143.37 o
  12  11   0     4992.60     5311.56    251.35 o
  13  11   0     5372.88     5512.84    267.14 o
   0  12   0    19055.59    19659.86    519.07 o
   1  12   0    51730.99    50963.27    590.74 o
   2  12   0      305.02      154.50    104.07 o
   3  12   0    17892.23    17899.63    358.53 o
   4  12   0    21627.57    21682.37    400.00 o
   5  12   0     1845.87     2136.05    223.19 o
   6  12   0    24063.34    23064.89    783.63 o
   7  12   0    12710.84    12706.98    333.04 o
   8  12   0      329.45      466.09    134.85 o
   9  12   0      393.06      328.18    120.30 o
  10  12   0    17211.25    16065.70    521.14 o
  11  12   0     2307.53     2246.55    115.13 o
  12  12   0      886.57     1041.25     84.16 o
   1  13   0      581.53      304.25    137.44 o
   2  13   0     4705.80     4655.07    320.57 o
   3  13   0     5232.08     5192.70    217.17 o
   4  13   0      884.38     1008.87     64.44 o
   5  13   0      243.04      376.84     76.23 o
   6  13   0     2934.99     3450.32    365.94 o
   7  13   0       91.49      -85.78    104.21 o
   8  13   0      107.82       35.48    114.98 o
   9  13   0      549.99      680.07     77.01 o
  10  13   0     6543.92     6453.73    874.34 o
   0  14   0     6818.02     7005.78    388.27 o
   1  14   0     7693.85     7589.15    275.79 o
   2  14   0     4354.52     4735.29    224.61 o
   3  14   0     2944.80     3549.15    186.75 o
   4  14   0     1092.85     1243.33     88.35 o
   5  14   0     4909.40     5135.19    469.76 o
   6  14   0       27.38      218.98    119.04 o
   7  14   0     2869.58     2665.36    152.05 o
   8  14   0       20.76       75.58    118.04 o
   9  14   0     3243.36     3100.38    172.41 o
   1  15   0      212.26      273.06    117.20 o
   2  15   0      947.12      821.49     79.84 o
   3  15   0     1897.12     2012.04    197.75 o
   4  15   0      209.80      131.29    204.85 o
   5  15   0       19.54       38.07    124.52 o
   6  15   0     1574.40     1818.98     99.18 o
   0  16   0    20735.45    22547.35    721.91 o
   1  16   0     1031.29     1221.96     91.21 o
 -18   1   1     5406.29     6104.17    284.42 o
 -17   1   1     7457.00     7432.69    263.26 o
 -16   1   1     3124.02     3127.90    328.72 o
 -15   1   1    11506.70    11668.20    339.63 o
 -14   1   1    43050.24    43100.43    931.90 o
 -13   1   1     7410.40     7591.06    249.36 o
 -12   1   1       12.41      135.55     85.32 o
 -11   1   1    64039.75    64771.24    718.40 o
 -10   1   1    21211.22    21048.25    891.07 o
  -9   1   1    13785.05    13637.70    250.42 o
  -8   1   1     3393.18     3451.33    126.29 o
  -7   1   1    40781.70    40233.95    363.07 o
  -6   1   1    12439.63    11257.14    207.93 o
  -5   1   1   140488.81   141782.88   2048.76 o
  -4   1   1    30592.04    30677.90    669.21 o
  -3   1   1     8106.65     8330.53    108.23 o
  -2   1   1       54.28       82.84     28.55 o
  -1   1   1      505.80      444.11     37.80 o
   0   1   1      520.82      609.98     42.04 o
   1   1   1    53033.89    52916.63   2111.52 o
   2   1   1     1009.38     1176.75     68.43 o
   3   1   1     9874.66     9734.24    135.50 o
   4   1   1      425.98      551.07     50.31 o
   5   1   1    13448.34    12911.91    331.21 o
   6   1   1     1270.86     1781.33    134.39 o
   7   1   1     1217.88     1318.81     99.17 o
   8   1   1     4390.62     4661.89    203.24 o
   9   1   1   115260.31   117803.96   1744.03 o
  10   1   1     1089.82     1128.97     80.17 o
  11   1   1      100.31       90.59     88.37 o
  12   1   1      762.25      800.35     59.49 o
  13   1   1       49.90      146.02    115.13 o
  14   1   1      999.38      809.61     95.82 o
  15   1   1    34461.91    35844.31    587.97 o
  16   1   1     2221.05     2082.86    126.02 o
  17   1   1    17691.09    18142.97    482.57 o
  18   1   1     3012.97     3147.75    579.39 o
 -18   2   1      159.11      252.75    211.85 o
 -17   2   1     3865.33     3675.95    300.18 o
 -16   2   1     8484.85     8633.12    469.67 o
 -15   2   1     2419.50     2435.77    229.31 o
 -14   2   1      238.40      232.86    215.91 o
 -13   2   1      211.05       49.37    172.80 o
 -12   2   1     2617.59     2708.40    216.82 o
 -11   2   1       54.43      312.79    140.74 o
 -10   2   1     5932.81     6037.96    310.56 o
  -9   2   1    15189.53    14981.99    430.13 o
  -8   2   1    40118.37    39498.07    641.85 o
  -7   2   1    19865.07    17740.08    404.67 o
  -6   2   1     2426.12     2301.20    154.22 o
  -5   2   1    33476.61    33192.18    422.13 o
  -4   2   1    31917.92    31438.12    353.71 o
  -3   2   1     4988.33     5214.27    137.71 o
  -2   2   1     2315.73     2618.34     92.72 o
  -1   2   1    37551.93    38149.88    278.94 o
   0   2   1        6.28      111.26     44.95 o
   1   2   1    41705.27    40901.27    291.97 o
   2   2   1   161642.83   168268.42    671.97 o
   3   2   1    26579.35    26887.15    284.19 o
   4   2   1   114038.71   117910.31    668.78 o
   5   2   1      777.23      442.70     40.55 o
   6   2   1      101.72      571.82     42.37 o
   7   2   1    39433.30    39637.89    493.84 o
   8   2   1     2345.12     2260.49    151.22 o
   9   2   1      488.58      568.96     51.59 o
  10   2   1     2320.06     2246.03    167.04 o
  11   2   1    36482.64    38058.18    644.75 o
  12   2   1      505.21     1045.01     85.86 o
  13   2   1     2452.54     2756.74    196.52 o
  14   2   1    32827.59    32922.57    722.94 o
  15   2   1      143.14      203.38    188.27 o
  16   2   1     6832.95     7347.44    389.37 o
  17   2   1    13778.48    14417.86    580.75 o
  18   2   1     1920.47     1846.62    154.07 o
 -18   3   1      827.89      873.33    147.77 o
 -17   3   1    54405.95    54057.10   1247.33 o
 -16   3   1     4899.10     5112.04    361.51 o
 -15   3   1     4038.12     4007.65    315.71 o
 -14   3   1    10234.25    10639.47    501.42 o
 -13   3   1    14548.06    15502.66    554.71 o
 -12   3   1    28157.24    26915.98    691.90 o
 -11   3   1      138.43      140.37    170.96 o
 -10   3   1    50761.31    52296.06    831.22 o
  -9   3   1     1769.51     1928.61    142.31 o
  -8   3   1     2110.64     2114.91    167.79 o
  -7   3   1   102649.14   101816.08    913.97 o
  -6   3   1     1428.36     1333.28    102.87 o
  -5   3   1    15899.61    15629.14    293.60 o
  -4   3   1    58296.13    57779.50    497.10 o
  -3   3   1     2079.41     2373.71    105.55 o
  -2   3   1    87381.45    89111.39    526.27 o
  -1   3   1       29.19      -60.05     60.05 o
   0   3   1    49663.68    52967.91    374.30 o
   1   3   1    18937.39    18675.44    226.62 o
   2   3   1    54316.30    53080.03    400.18 o
   3   3   1   120357.86   124363.44    666.98 o
   4   3   1     5428.65     5488.38    155.32 o
   5   3   1     2127.47     2709.21    123.58 o
   6   3   1     4405.98     4849.35    166.93 o
   7   3   1     1001.42      905.28     71.88 o
   8   3   1    22042.93    21671.44    398.41 o
   9   3   1     6109.60     5933.26    232.31 o
  10   3   1       41.51       17.32     95.42 o
  11   3   1     3940.39     3764.82    223.57 o
  12   3   1    50266.37    49285.34    774.83 o
  13   3   1     5521.63     5638.06    297.81 o
  14   3   1     1153.05     1112.26     87.71 o
  15   3   1     5843.97     5993.27    340.95 o
  16   3   1     1546.65     1446.99    121.26 o
  17   3   1    14091.65    14986.38    585.58 o
  18   3   1      366.35      387.61    118.27 o
 -18   4   1     7133.30     6900.60    543.96 o
 -17   4   1      586.15      649.99    271.20 o
 -16   4   1      197.02      333.07    220.69 o
 -15   4   1     7428.84     6763.98    466.98 o
 -14   4   1    15713.30    15208.33    598.37 o
 -13   4   1      687.73      815.11    101.70 o
 -12   4   1    10954.59    11486.96    468.04 o
 -11   4   1        9.22      -41.63    153.63 o
 -10   4   1     1384.22     1305.24    100.26 o
  -9   4   1      492.27      589.96     65.96 o
  -8   4   1      210.44      299.92    121.59 o
  -7   4   1     4943.95     5715.26    230.80 o
  -6   4   1     6065.51     5720.98    202.90 o
  -5   4   1    15364.51    14968.19    292.85 o
  -4   4   1    23986.19    23111.95    334.30 o
  -3   4   1        8.19       43.11     66.68 o
  -2   4   1     1025.69      930.24     70.79 o
  -1   4   1    13693.23    13579.25    221.19 o
   0   4   1    38745.27    38014.70    360.30 o
   1   4   1      423.72      673.69     59.34 o
   2   4   1     7625.53     7336.19    169.31 o
   3   4   1     3221.54     3243.24    127.75 o
   4   4   1     2028.88     2177.49    110.66 o
   5   4   1     7025.21     7453.71    200.83 o
   6   4   1     4294.85     4711.21    173.16 o
   7   4   1     4017.86     4282.66    175.32 o
   8   4   1     9064.85     8803.22    264.42 o
   9   4   1     9160.52     9385.81    291.34 o
  10   4   1    25750.54    26006.31    503.05 o
  11   4   1      241.43      168.01    115.69 o
  12   4   1     2006.07     1977.08    163.68 o
  13   4   1      825.81      882.95     86.97 o
  14   4   1     4560.19     4456.53    282.20 o
  15   4   1       30.16      168.37    139.63 o
  16   4   1     4113.25     4269.99    316.80 o
  17   4   1      156.26      206.69    177.59 o
 -17   5   1    28142.12    28809.06    936.54 o
 -16   5   1     3177.15     3112.68    262.52 o
 -15   5   1     8443.59     8087.38    505.85 o
 -14   5   1    16970.08    17118.28    626.28 o
 -13   5   1    12254.40    12725.04    510.97 o
 -12   5   1     2369.22     2191.86    181.39 o
 -11   5   1    17056.31    17891.22    540.89 o
 -10   5   1    12718.06    13244.27    431.48 o
  -9   5   1      721.97      793.79     68.54 o
  -8   5   1    32958.52    32909.13    568.89 o
  -7   5   1     7648.01     7800.65    268.73 o
  -6   5   1    28452.53    28159.85    454.72 o
  -5   5   1     3178.70     3696.09    164.58 o
  -4   5   1    10260.35    10299.53    241.20 o
  -3   5   1     2914.52     3321.49    140.98 o
  -2   5   1    26304.09    28364.14    360.95 o
  -1   5   1       55.91      170.95     30.21 o
   0   5   1     1413.12     1517.45     94.77 o
   1   5   1      797.60      609.68     57.50 o
   2   5   1     1104.74     1172.01     88.48 o
   3   5   1    23480.45    25171.48    348.03 o
   4   5   1        9.81       63.74     68.16 o
   5   5   1     2091.95     2065.32    126.87 o
   6   5   1    27625.40    27744.05    423.47 o
   7   5   1     2710.87     2584.14    153.44 o
   8   5   1    24213.99    24871.46    457.11 o
   9   5   1     4695.02     4867.12    221.07 o
  10   5   1       79.07       36.84    105.00 o
  11   5   1       90.02      263.43     56.37 o
  12   5   1    21757.74    21967.78    526.23 o
  13   5   1      912.40      870.44     81.07 o
  14   5   1      841.71      906.89     88.81 o
  15   5   1    10075.19    10039.82    418.51 o
  16   5   1     1907.49     1649.46    140.80 o
  17   5   1       38.78      -18.79    179.05 o
 -17   6   1     3708.76     4454.05    356.57 o
 -16   6   1     2332.86     2174.56    177.68 o
 -15   6   1     4014.61     4005.53    325.65 o
 -14   6   1     8210.17     8192.16    458.59 o
 -13   6   1    12087.04    11255.13    500.54 o
 -12   6   1    10305.13    10729.45    446.41 o
 -11   6   1     9911.11    10458.37    427.59 o
 -10   6   1     6198.46     5745.19    303.10 o
  -9   6   1    12986.33    12447.28    394.91 o
  -8   6   1     2428.01     2482.11    195.07 o
  -7   6   1       34.76      143.32     48.26 o
  -6   6   1    12611.84    12903.90    333.01 o
  -5   6   1    53184.66    54153.05    622.21 o
  -4   6   1      103.04       47.90     83.27 o
  -3   6   1     1183.19     1410.07    110.22 o
  -2   6   1    15472.99    16362.19    300.88 o
  -1   6   1      848.13      747.14     54.18 o
   0   6   1    14842.07    15950.54    291.21 o
   1   6   1      204.31      271.92     36.11 o
   2   6   1     7602.60     7947.04    211.96 o
   3   6   1      790.08      783.58     67.45 o
   4   6   1      487.23      437.42     40.90 o
   5   6   1     4528.25     4368.81    185.69 o
   6   6   1     6006.57     5874.64    216.81 o
   7   6   1    14832.23    14165.59    347.98 o
   8   6   1    46928.96    46755.01    642.03 o
   9   6   1     2850.32     2543.89    192.14 o
  10   6   1     5283.99     5074.93    249.12 o
  11   6   1    12535.91    13252.45    409.05 o
  12   6   1     4068.87     4048.24    247.87 o
  13   6   1     2234.31     2314.38    177.32 o
  14   6   1    30489.84    30408.87    718.27 o
  15   6   1     8221.60     7713.83    415.34 o
  16   6   1     2311.61     2029.30    183.21 o
  17   6   1     8857.98     7794.96    442.28 o
 -16   7   1    11552.53    11864.32    592.22 o
 -15   7   1      732.23      877.37    129.34 o
 -14   7   1    11910.26    11371.51    553.98 o
 -13   7   1     2630.98     2735.64    216.05 o
 -12   7   1     7263.24     7197.28    383.58 o
 -11   7   1     2789.21     2866.87    216.81 o
 -10   7   1    42319.48    40994.06    763.84 o
  -9   7   1    19950.85    20190.38    509.21 o
  -8   7   1    16344.48    15814.14    438.36 o
  -7   7   1   107123.14   105380.97   1033.84 o
  -6   7   1     4223.54     4529.90    218.47 o
  -5   7   1     4831.34     4804.99    209.31 o
  -4   7   1    10593.74    10335.24    284.99 o
  -3   7   1    50473.15    51073.03    594.56 o
  -2   7   1     7366.90     7298.06    232.54 o
  -1   7   1     2184.60     2553.23    141.62 o
   0   7   1    48397.25    49087.42    555.53 o
   1   7   1     6727.27     6687.51    215.11 o
   2   7   1     6259.44     6282.11    214.31 o
   3   7   1    39563.54    39745.34    517.40 o
   4   7   1     2213.78     2302.98    144.93 o
   5   7   1    31218.73    30609.93    484.31 o
   6   7   1    48638.49    47717.70    630.20 o
   7   7   1    11317.22    11397.97    325.56 o
   8   7   1     1895.21     1934.01    145.99 o
   9   7   1     6130.63     6145.50    273.18 o
  10   7   1     2717.25     2272.87    173.30 o
  11   7   1    15175.77    15086.66    449.65 o
  12   7   1      356.60      421.15     69.27 o
  13   7   1     2348.71     2052.67    176.95 o
  14   7   1     9773.81    10240.59    435.83 o
  15   7   1     4024.21     4235.53    326.01 o
  16   7   1       52.03      -91.74    180.53 o
 -16   8   1     3884.48     3950.86    352.90 o
 -15   8   1     3655.79     3334.60    269.92 o
 -14   8   1      102.94      490.01    206.32 o
 -13   8   1     1018.88     1107.77    133.04 o
 -12   8   1     2567.52     2614.68    207.20 o
 -11   8   1     5733.93     6292.67    344.30 o
 -10   8   1      658.99      727.04     79.23 o
  -9   8   1      346.26      229.18    159.54 o
  -8   8   1    14194.28    13993.91    421.97 o
  -7   8   1        2.27     -119.00    119.00 o
  -6   8   1    21592.08    21814.78    474.52 o
  -5   8   1     1440.26     1536.05    112.80 o
  -4   8   1        9.38      -23.58     89.53 o
  -3   8   1     2431.38     2748.55    173.70 o
  -2   8   1     2154.21     2115.89    146.76 o
  -1   8   1    14267.80    14425.55    338.76 o
   0   8   1      670.91      701.30     49.01 o
   1   8   1     4763.74     4979.23    207.84 o
   2   8   1     8951.15     8637.82    264.77 o
   3   8   1     9413.22     8765.08    273.67 o
   4   8   1    14535.38    14966.26    351.98 o
   5   8   1      308.40      165.81    106.85 o
   6   8   1     9405.13     9568.03    301.28 o
   7   8   1       54.94       99.48    105.74 o
   8   8   1    17068.74    16599.16    429.01 o
   9   8   1      593.74      617.22     67.43 o
  10   8   1        0.76     -115.32    115.32 o
  11   8   1    11432.70    11415.67    418.41 o
  12   8   1      125.20      121.95    117.53 o
  13   8   1     6857.06     7611.54    360.22 o
  14   8   1     1621.50     1699.85    117.57 o
  15   8   1       88.08      176.11    170.58 o
 -15   9   1      576.53      535.39    254.24 o
 -14   9   1     3273.65     3346.10    261.42 o
 -13   9   1    16487.38    15718.02    613.40 o
 -12   9   1       83.48      -68.90    170.95 o
 -11   9   1    12101.65    12849.67    478.32 o
 -10   9   1     7399.75     6989.36    365.51 o
  -9   9   1     5253.11     5245.68    293.35 o
  -8   9   1     1913.52     1983.28    148.19 o
  -7   9   1    19974.97    20024.91    500.21 o
  -6   9   1     7052.74     6926.11    297.28 o
  -5   9   1      465.09      482.71     63.38 o
  -4   9   1      152.72      483.03     56.37 o
  -3   9   1    88323.05    89438.11    916.74 o
  -2   9   1    45662.33    45685.90    649.34 o
  -1   9   1    17989.13    18130.74    406.91 o
   0   9   1    18814.58    19793.13    415.95 o
   1   9   1    16285.38    16350.73    380.70 o
   2   9   1      867.62     1118.89     95.45 o
   3   9   1       13.17      131.90     98.00 o
   4   9   1     4845.76     5024.34    229.55 o
   5   9   1    22328.17    21828.20    463.32 o
   6   9   1      530.58      596.21     64.48 o
   7   9   1     1873.42     1818.88    129.76 o
   8   9   1     8852.29     8895.37    343.20 o
   9   9   1       15.41      -11.42    112.37 o
  10   9   1     4651.56     4908.31    284.06 o
  11   9   1    39122.05    38726.40    765.52 o
  12   9   1     3072.09     2605.72    205.38 o
  13   9   1      351.10      513.25     85.11 o
  14   9   1     5258.70     5195.85    337.91 o
  15   9   1      112.13       37.21    190.48 o
 -14  10   1     8941.66     9323.53    513.93 o
 -13  10   1     6534.80     7007.92    426.58 o
 -12  10   1     1102.39     1300.52    121.61 o
 -11  10   1     1273.89     1374.67    116.83 o
 -10  10   1    12442.97    13033.13    490.55 o
  -9  10   1    11091.82    11117.95    429.08 o
  -8  10   1     7841.48     7983.91    377.76 o
  -7  10   1     1749.88     1771.94    102.84 o
  -6  10   1       31.34      125.26    114.58 o
  -5  10   1     2004.68     2641.44    196.86 o
  -4  10   1    16692.96    16242.67    434.91 o
  -3  10   1      310.51      293.66    135.59 o
  -2  10   1     5634.61     5895.02    273.16 o
  -1  10   1      165.76      203.01    110.16 o
   0  10   1    20980.29    20208.86    458.30 o
   1  10   1        2.88       81.79     98.74 o
   2  10   1     8536.78     8206.81    301.14 o
   3  10   1     7453.36     7394.59    296.58 o
   4  10   1      122.82      172.06     54.16 o
   5  10   1    21724.98    22328.93    508.61 o
   6  10   1     1009.81     1058.07     93.98 o
   7  10   1      183.08      189.75    121.95 o
   8  10   1     2644.42     2773.02    213.48 o
   9  10   1     3080.26     3417.10    245.95 o
  10  10   1     7423.01     7459.26    355.87 o
  11  10   1    12903.99    13338.88    483.52 o
  12  10   1       31.36      125.26    140.37 o
  13  10   1     1031.08     1136.86    106.87 o
  14  10   1     2775.47     3050.68    194.28 o
 -13  11   1     2300.07     2559.34    186.89 o
 -12  11   1       45.34      274.84    175.37 o
 -11  11   1    13671.17    13579.16    547.88 o
 -10  11   1    21189.97    21541.36    654.96 o
  -9  11   1      428.19      388.73    175.39 o
  -8  11   1    12294.78    12341.55    468.75 o
  -7  11   1     3629.49     4442.95    282.87 o
  -6  11   1     8848.34     8955.84    371.59 o
  -5  11   1     1143.44     1106.38     88.82 o
  -4  11   1    38296.76    38590.29    710.78 o
  -3  11   1      343.37      459.10     66.32 o
  -2  11   1       54.89     -124.90    124.90 o
  -1  11   1        9.18      137.05     93.58 o
   0  11   1    11331.73    11305.42    370.86 o
   1  11   1       28.09      197.84    120.47 o
   2  11   1      176.97       63.37    126.01 o
   3  11   1     5227.20     5154.44    275.29 o
   4  11   1     5388.02     5705.50    287.10 o
   5  11   1       56.83      -45.68    137.42 o
   6  11   1     2226.71     2225.23    178.06 o
   7  11   1     6477.43     6636.34    322.96 o
   8  11   1    19994.74    20022.36    547.88 o
   9  11   1      256.31      264.54    160.64 o
  10  11   1      885.69      740.33     93.23 o
  11  11   1      198.71       95.06    173.53 o
  12  11   1     2156.32     2180.35    148.18 o
  13  11   1       28.22      182.37    152.53 o
 -12  12   1      509.70      484.90    235.82 o
 -11  12   1     1358.04     1180.44    127.88 o
 -10  12   1     1240.61     1302.77    131.94 o
  -9  12   1    13653.90    13409.63    535.71 o
  -8  12   1      325.47      319.08    180.54 o
  -7  12   1     1258.59     1699.73    148.16 o
  -6  12   1     1883.93     1659.49    124.96 o
  -5  12   1     1536.58     1870.91    144.48 o
  -4  12   1      569.89      599.89     84.38 o
  -3  12   1     8810.15     8958.11    378.96 o
  -2  12   1     2917.47     2575.62    182.89 o
  -1  12   1     5995.11     6241.36    305.22 o
   0  12   1     1776.77     1935.96    154.45 o
   1  12   1     4089.58     4018.40    266.69 o
   2  12   1     1008.30     1047.73     86.97 o
   3  12   1     1025.99     1124.02     88.45 o
   4  12   1     3837.15     3511.93    267.03 o
   5  12   1     8649.80     8519.27    368.57 o
   6  12   1      513.10      159.18    159.18 o
   7  12   1     7737.04     8803.53    373.98 o
   8  12   1       35.63       14.37    143.32 o
   9  12   1       76.60     -166.16    166.16 o
  10  12   1        9.71      146.63    123.05 o
  11  12   1       99.40      242.79    160.64 o
  12  12   1     1658.91     1618.00    133.79 o
 -10  13   1    19118.81    20662.79    718.37 o
  -9  13   1      204.34       37.21    201.17 o
  -8  13   1     3562.40     3531.50    281.36 o
  -7  13   1      653.27      661.42    107.23 o
  -6  13   1    14927.05    14747.02    546.64 o
  -5  13   1     1104.86     1323.38    110.93 o
  -4  13   1    12525.61    13126.96    474.27 o
  -3  13   1     2069.84     2014.18    180.26 o
  -2  13   1     3786.54     3981.23    288.03 o
  -1  13   1      197.58      285.54     75.53 o
   0  13   1     4436.36     4658.48    290.67 o
   1  13   1       15.03       67.05    130.79 o
   2  13   1     2228.77     2399.88    186.53 o
   3  13   1        5.52      -68.53    142.58 o
   4  13   1     4003.77     4387.06    297.27 o
   5  13   1      735.15      775.31     93.23 o
   6  13   1        9.16      -29.84    152.89 o
   7  13   1     9045.79     9562.90    432.78 o
   8  13   1    21583.50    21984.38    641.15 o
   9  13   1      402.86      588.06     94.32 o
  10  13   1     2047.64     2088.85    162.18 o
  -9  14   1     1705.74     1268.24    141.90 o
  -8  14   1      768.12      809.57    107.60 o
  -7  14   1     1749.06     1917.34    136.37 o
  -6  14   1        6.50      106.47    162.84 o
  -5  14   1      149.15       51.58    169.85 o
  -4  14   1    15447.56    15896.00    580.32 o
  -3  14   1     7339.36     6630.76    400.12 o
  -2  14   1      178.37      343.38    177.96 o
  -1  14   1    23281.18    24062.31    653.81 o
   0  14   1     2290.77     2294.04    146.72 o
   1  14   1        0.15      273.00    139.26 o
   2  14   1    10097.47    10275.02    442.89 o
   3  14   1      463.00      482.69     89.54 o
   4  14   1      754.51      859.32     98.02 o
   5  14   1      280.01      321.65    163.96 o
   6  14   1     7330.38     6904.85    389.02 o
   7  14   1    13236.67    13854.84    536.29 o
   8  14   1     4473.09     4828.49    354.06 o
  -6  15   1       55.25      -59.32    184.58 o
  -5  15   1     3112.79     3238.24    260.30 o
  -4  15   1      339.21      128.96    181.65 o
  -3  15   1     9624.95     9474.69    483.76 o
  -2  15   1      626.93      478.65    103.17 o
  -1  15   1    11692.77    11698.41    506.92 o
   0  15   1      131.13      -85.48    193.06 o
   1  15   1     3582.90     3362.58    260.33 o
   2  15   1     1940.47     1767.41    141.17 o
   3  15   1      114.92      207.79    158.79 o
   4  15   1     8873.61     8704.43    457.45 o
   5  15   1      995.93     1148.64    114.24 o
   6  15   1     3550.21     3628.28    283.92 o
 -18   0   2     1848.89     1430.84    152.96 o
 -17   0   2     2836.90     2939.13    222.31 o
 -16   0   2     3419.87     2913.13    234.53 o
 -15   0   2     1586.70     1494.23    135.64 o
 -14   0   2    71096.20    72923.54   1081.77 o
 -13   0   2     2183.71     2098.84    178.44 o
 -12   0   2      131.66      227.69    153.64 o
 -11   0   2     6434.82     6569.34    284.34 o
 -10   0   2     6039.56     6223.98    259.61 o
  -9   0   2      353.97      330.15     48.64 o
  -8   0   2     2164.02     2199.14    143.09 o
  -7   0   2     3193.97     3526.20    157.95 o
  -6   0   2    15340.43    14861.53    269.55 o
  -5   0   2   128389.20   127656.90    742.83 o
  -4   0   2    87616.94    91093.18    674.55 o
  -3   0   2     1362.13     1617.94    123.58 o
  -2   0   2   320954.81   313387.53   1250.25 o
  -1   0   2      363.24      193.87     41.28 o
   0   0   2    58853.58    56200.38    438.83 o
   1   0   2    22562.28    22436.91    283.02 o
   2   0   2    28870.37    29667.68    342.99 o
   3   0   2    96646.67   101307.98    688.47 o
   4   0   2   155044.66   157815.09    941.97 o
   5   0   2    56009.26    54154.67    577.46 o
   6   0   2     7302.51     6667.25    228.62 o
   7   0   2      241.39      315.41     49.37 o
   8   0   2    37959.03    40039.26    605.82 o
   9   0   2    22260.61    23199.73    500.38 o
  10   0   2    10682.11    11157.40    382.84 o
  11   0   2    50557.02    51918.89    835.08 o
  12   0   2    24215.64    24402.95    610.02 o
  13   0   2     1639.71     1599.00    113.53 o
  14   0   2     1142.63     1074.66    102.82 o
  15   0   2    16268.81    17079.08    610.55 o
  16   0   2     1546.88     1648.23    150.74 o
  17   0   2     1742.16     1749.64    154.43 o
  18   0   2       20.95      -72.21    208.53 o
 -18   1   2     1107.90     1110.26     94.34 o
 -17   1   2      465.81      596.68    106.67 o
 -16   1   2     2809.68     2874.22    196.70 o
 -15   1   2    10750.69    10648.98    402.95 o
 -14   1   2       25.67        7.43    101.71 o
 -13   1   2     4691.21     4298.33    345.53 o
 -12   1   2    22581.80    22341.81    533.19 o
 -11   1   2     2490.43     2446.81    123.03 o
 -10   1   2     9303.28     8992.76    239.78 o
  -9   1   2     7815.54     7757.09    189.44 o
  -8   1   2      171.16      178.41     46.56 o
  -7   1   2       21.70       55.70     99.47 o
  -6   1   2    31861.95    32776.49    310.09 o
  -5   1   2     4766.14     5237.38    109.97 o
  -4   1   2     7062.66     7151.44    120.91 o
  -3   1   2    57985.19    59359.07    530.60 o
  -2   1   2    20571.98    20731.46    281.92 o
  -1   1   2    11544.87    11106.68    581.47 o
   0   1   2    42121.84    43338.65   1874.94 o
   1   1   2     4432.27     4097.93    104.02 o
   2   1   2    59752.53    61724.46   2023.93 o
   3   1   2       12.69       66.10     54.26 o
   4   1   2    32486.13    31622.17   1123.19 o
   5   1   2    15967.05    16265.85    565.04 o
   6   1   2       26.05       27.19     57.83 o
   7   1   2    37353.66    37385.43    693.69 o
   8   1   2     4803.60     4739.68    161.46 o
   9   1   2     8382.73     8614.16    307.57 o
  10   1   2    24203.27    23739.18    467.82 o
  11   1   2     9356.66    10259.64    271.09 o
  12   1   2    12789.63    13220.46    838.82 o
  13   1   2      106.61       -0.86    110.63 o
  14   1   2    16106.92    17377.76    649.15 o
  15   1   2     2188.39     2230.99    132.89 o
  16   1   2      620.45      576.71     83.24 o
  17   1   2    23586.55    23639.51    557.64 o
 -18   2   2     2328.77     2289.16    212.70 o
 -17   2   2     5141.75     5756.53    433.81 o
 -16   2   2      396.54      419.67    123.07 o
 -15   2   2        9.99      164.32    169.47 o
 -14   2   2      986.51      491.24    259.07 o
 -13   2   2      544.40      508.50     93.59 o
 -12   2   2       58.55       95.05    182.00 o
 -11   2   2    43263.52    43802.56    839.63 o
 -10   2   2    42981.82    45805.50    810.61 o
  -9   2   2     3477.32     3653.74    244.98 o
  -8   2   2     8190.78     7839.68    297.69 o
  -7   2   2     2224.34     2508.45    158.23 o
  -6   2   2     5156.30     6108.09    202.11 o
  -5   2   2     3210.01     3183.01    131.79 o
  -4   2   2     8085.02     8098.34    184.54 o
  -3   2   2    48207.19    47829.99    399.50 o
  -2   2   2    24507.29    25637.04    276.02 o
  -1   2   2     1045.51     1181.63     78.19 o
   0   2   2     2863.83     2880.39    106.78 o
   1   2   2      944.48      938.10     65.64 o
   2   2   2      267.33      515.54     35.38 o
   3   2   2    47167.02    46926.00    430.02 o
   4   2   2    65584.01    64673.77    546.72 o
   5   2   2     2922.37     3256.64    139.51 o
   6   2   2      714.54      652.35     45.70 o
   7   2   2     3762.88     3779.81    177.90 o
   8   2   2     1910.24     1905.58    132.74 o
   9   2   2       48.86        8.84     96.90 o
  10   2   2       38.78      243.16    104.26 o
  11   2   2    21771.69    21624.75    522.56 o
  12   2   2    15598.17    16188.75    475.76 o
  13   2   2      994.04      953.02     87.34 o
  14   2   2       20.92       30.21    125.26 o
  15   2   2      508.71      388.00    205.97 o
  16   2   2       76.22      -55.63    180.16 o
  17   2   2     8934.05     8642.31    495.12 o
 -18   3   2     6724.64     7243.56    546.87 o
 -17   3   2     5028.58     5053.60    392.48 o
 -16   3   2      517.30      120.49    242.08 o
 -15   3   2    10198.54    11083.05    544.55 o
 -14   3   2     1251.47     1355.90    124.57 o
 -13   3   2      217.99      325.34    171.33 o
 -12   3   2    24329.61    24221.10    678.36 o
 -11   3   2     1567.67     1320.39    114.64 o
 -10   3   2    31353.21    32143.36    654.44 o
  -9   3   2     5682.63     6508.24    283.59 o
  -8   3   2     7882.80     7694.41    271.35 o
  -7   3   2     1122.46      907.54     75.20 o
  -6   3   2       22.56        5.53     75.16 o
  -5   3   2      790.65     1013.63     77.04 o
  -4   3   2    33948.77    33726.30    384.79 o
  -3   3   2     1155.81     1252.93     87.76 o
  -2   3   2     1715.56     1663.43     92.60 o
  -1   3   2    22240.87    22709.83    275.33 o
   0   3   2    27198.13    27622.29    302.85 o
   1   3   2    15802.41    15990.42    235.79 o
   2   3   2     7128.71     6654.47    163.71 o
   3   3   2     7498.25     7739.19    187.01 o
   4   3   2     6616.16     6207.80    177.94 o
   5   3   2    19738.23    19693.05    327.77 o
   6   3   2    17542.64    18505.29    340.08 o
   7   3   2    17434.91    17322.82    356.88 o
   8   3   2    31046.28    31657.62    507.92 o
   9   3   2     3048.94     3088.05    188.48 o
  10   3   2     2939.51     3197.93    198.79 o
  11   3   2    28164.25    29114.46    588.28 o
  12   3   2    12389.37    12515.80    422.73 o
  13   3   2       10.27       80.68    135.95 o
  14   3   2     9659.25    10435.01    431.47 o
  15   3   2     1491.10     1598.47    118.68 o
  16   3   2        4.80      128.95    169.47 o
  17   3   2    14084.98    14443.33    580.01 o
 -17   4   2    20569.96    21470.19    823.09 o
 -16   4   2       27.86       24.32    218.84 o
 -15   4   2      923.56      889.95    128.61 o
 -14   4   2     5822.23     5766.31    393.74 o
 -13   4   2       34.08       35.37    189.37 o
 -12   4   2     8371.87     8795.49    405.96 o
 -11   4   2    29268.09    30144.13    673.71 o
 -10   4   2    14857.61    15715.85    448.90 o
  -9   4   2     7364.45     6705.80    288.55 o
  -8   4   2    44923.65    45788.18    639.81 o
  -7   4   2    31826.78    32827.09    498.13 o
  -6   4   2     4054.73     3960.67    172.76 o
  -5   4   2     7984.11     7334.44    212.38 o
  -4   4   2     5224.91     6057.53    183.66 o
  -3   4   2    90074.90    92548.47    655.43 o
  -2   4   2     3365.47     2756.07    118.16 o
  -1   4   2     3985.27     4369.71    140.02 o
   0   4   2      922.75      901.74     63.78 o
   1   4   2    58822.43    56454.48    482.13 o
   2   4   2     1364.89     1964.69    102.51 o
   3   4   2     1003.70     1683.97    100.64 o
   4   4   2     5584.16     6058.01    183.68 o
   5   4   2    46588.02    46361.05    520.09 o
   6   4   2    20473.60    21467.98    374.57 o
   7   4   2    14873.83    15003.39    338.53 o
   8   4   2    43124.85    44314.09    608.95 o
   9   4   2       73.54     -109.06    109.06 o
  10   4   2      161.97       38.69    110.90 o
  11   4   2       42.62      119.37    108.69 o
  12   4   2    21536.03    21611.99    540.30 o
  13   4   2      210.72      187.91    155.85 o
  14   4   2     7028.28     6895.65    366.17 o
  15   4   2        4.72      -66.32    153.63 o
  16   4   2      458.67      614.23     98.75 o
  17   4   2     4745.80     4779.02    331.58 o
 -17   5   2     4332.52     3984.18    252.26 o
 -16   5   2      440.13      121.22    229.18 o
 -15   5   2     3623.94     4099.60    304.97 o
 -14   5   2      208.38      194.17    102.80 o
 -13   5   2    15655.92    16191.72    578.80 o
 -12   5   2      170.72      -44.95    178.32 o
 -11   5   2     6383.14     6329.95    324.51 o
 -10   5   2     3034.74     2778.20    195.84 o
  -9   5   2      116.12      149.95     56.37 o
  -8   5   2      207.52      175.01     54.53 o
  -7   5   2     1171.72     1371.94     95.47 o
  -6   5   2    42241.01    41128.64    540.60 o
  -5   5   2    13243.63    13824.17    297.37 o
  -4   5   2    28074.33    29042.57    407.78 o
  -3   5   2    84384.77    87523.05    685.28 o
  -2   5   2      909.77     1360.19    100.63 o
  -1   5   2     4549.16     5165.14    164.02 o
   0   5   2    25933.72    26288.01    352.01 o
   1   5   2      656.44      598.91     37.22 o
   2   5   2    10660.16    11487.87    245.36 o
   3   5   2    30999.65    31359.50    413.08 o
   4   5   2   168794.08   177761.08   1042.61 o
   5   5   2     4436.10     4589.75    185.70 o
   6   5   2     1979.67     1827.47    141.60 o
   7   5   2    85413.25    88991.23    845.90 o
   8   5   2      769.65      754.38     58.60 o
   9   5   2    23361.61    23927.26    490.71 o
  10   5   2    66115.13    66666.45    859.44 o
  11   5   2     1631.63     1648.05    130.12 o
  12   5   2      407.39      333.46    133.75 o
  13   5   2     5859.93     5744.26    318.47 o
  14   5   2    17848.40    18140.01    570.81 o
  15   5   2      817.91      976.89    106.86 o
  16   5   2      120.34      337.48     80.32 o
  17   5   2     6119.38     5403.27    399.94 o
 -17   6   2       32.82      321.63    236.90 o
 -16   6   2      121.41       48.26    231.74 o
 -15   6   2     1410.28     1315.00    143.00 o
 -14   6   2    22248.47    22385.11    718.23 o
 -13   6   2    19764.53    20679.44    630.88 o
 -12   6   2     3144.12     2935.34    233.06 o
 -11   6   2       35.91      198.21    146.63 o
 -10   6   2     4547.12     4308.83    264.18 o
  -9   6   2     2411.17     2547.55    201.70 o
  -8   6   2     6616.56     6697.63    277.73 o
  -7   6   2     9056.37     9415.17    298.74 o
  -6   6   2      322.68      396.47     51.22 o
  -5   6   2     2149.97     2202.30    157.10 o
  -4   6   2     8069.45     8623.87    244.44 o
  -3   6   2       71.07       79.95     34.26 o
  -2   6   2       26.27      153.26     75.53 o
  -1   6   2      338.62      245.04     37.59 o
   0   6   2    27211.94    26021.18    380.68 o
   1   6   2    47463.60    49120.31    530.05 o
   2   6   2    12030.83    12480.64    275.00 o
   3   6   2      585.44      775.00     58.23 o
   4   6   2       50.15      204.85     82.53 o
   5   6   2       28.71      120.47     82.16 o
   6   6   2    10069.53     9408.58    282.25 o
   7   6   2    10724.32    10881.70    315.55 o
   8   6   2      519.31      529.52     53.06 o
   9   6   2      159.95       77.00    100.58 o
  10   6   2     1434.43     1553.60    130.85 o
  11   6   2       41.94       92.84    111.63 o
  12   6   2      134.32      215.17     61.16 o
  13   6   2     2712.41     2920.05    209.79 o
  14   6   2    18933.09    18959.82    596.45 o
  15   6   2    20641.22    21154.36    656.20 o
  16   6   2     1486.54     1488.58    123.83 o
 -16   7   2     5104.22     4826.31    372.56 o
 -15   7   2     2687.20     2909.52    247.74 o
 -14   7   2       60.87     -201.90    201.90 o
 -13   7   2     1480.82     1385.82    122.00 o
 -12   7   2     2187.91     2263.87    191.33 o
 -11   7   2    12093.30    13338.56    460.33 o
 -10   7   2      112.92      219.95    127.11 o
  -9   7   2      109.03       87.69    145.53 o
  -8   7   2     1055.37     1114.51     81.08 o
  -7   7   2    18299.60    19188.54    438.75 o
  -6   7   2      909.08     1132.55     86.24 o
  -5   7   2    12789.59    12474.89    328.10 o
  -4   7   2     1520.77     1702.09    131.98 o
  -3   7   2    17135.49    17862.79    361.15 o
  -2   7   2    35957.92    37020.82    506.07 o
  -1   7   2     3094.30     3145.94    164.92 o
   0   7   2    10643.34    10930.38    276.92 o
   1   7   2     7667.07     7744.78    236.24 o
   2   7   2     4100.32     3964.76    188.60 o
   3   7   2    53583.45    56131.29    636.04 o
   4   7   2    35023.19    35326.73    522.07 o
   5   7   2      291.76      310.25     45.32 o
   6   7   2     1555.74     1647.43    121.65 o
   7   7   2     5944.46     6370.92    261.02 o
   8   7   2    17112.80    16988.15    432.06 o
   9   7   2    10417.06    10045.28    359.67 o
  10   7   2    21651.64    22294.33    528.09 o
  11   7   2     1995.44     2021.22    158.51 o
  12   7   2     5193.74     5084.88    297.37 o
  13   7   2    12635.75    12363.06    473.90 o
  14   7   2    12262.75    11934.45    478.96 o
  15   7   2      651.87      748.75    104.28 o
  16   7   2     2246.10     2104.79    166.61 o
 -16   8   2      766.09      612.06    262.73 o
 -15   8   2     3934.80     4255.26    290.96 o
 -14   8   2    22190.87    23608.59    730.21 o
 -13   8   2     9575.78     9765.47    476.09 o
 -12   8   2      158.33      207.43    183.85 o
 -11   8   2     1203.06     1202.57    110.93 o
 -10   8   2      323.88      234.71    142.96 o
  -9   8   2    23122.33    24066.01    559.57 o
  -8   8   2    19541.04    19687.48    496.82 o
  -7   8   2       54.45     -108.69    119.00 o
  -6   8   2    13124.08    13573.30    380.50 o
  -5   8   2       60.10      123.79     47.16 o
  -4   8   2     4786.67     5054.76    218.50 o
  -3   8   2    23647.49    23210.29    440.26 o
  -2   8   2    13894.78    14201.47    342.69 o
  -1   8   2      376.56      460.60     46.80 o
   0   8   2    10664.39    10835.00    294.54 o
   1   8   2       32.98      107.58     83.63 o
   2   8   2    14067.23    15224.61    356.40 o
   3   8   2      345.68      437.37     53.06 o
   4   8   2    38728.25    38984.36    583.07 o
   5   8   2      682.55      868.21     84.39 o
   6   8   2    35849.91    35272.40    593.06 o
   7   8   2     4197.80     4522.05    228.00 o
   8   8   2     5427.35     5252.43    260.92 o
   9   8   2     5924.02     6377.80    287.89 o
  10   8   2     8139.77     8375.22    361.17 o
  11   8   2     6836.09     7224.48    339.59 o
  12   8   2     3275.60     2914.18    217.93 o
  13   8   2      202.49       78.11    148.11 o
  14   8   2     1680.17     1780.95    159.96 o
  15   8   2    12720.09    12600.84    550.61 o
 -15   9   2      849.78      642.29    126.39 o
 -14   9   2      221.63      476.76    100.95 o
 -13   9   2     1507.14     1515.52    147.06 o
 -12   9   2     2653.48     2587.38    212.73 o
 -11   9   2      109.72      -30.21    163.95 o
 -10   9   2     7538.63     8064.99    363.30 o
  -9   9   2      679.23      615.75     78.49 o
  -8   9   2     8932.16     8625.81    354.28 o
  -7   9   2     1816.93     1746.96    136.76 o
  -6   9   2    12932.85    13056.27    391.08 o
  -5   9   2     3708.58     3929.01    229.45 o
  -4   9   2     2168.34     2306.22    183.98 o
  -3   9   2    10704.99    11287.02    336.55 o
  -2   9   2     1376.19     1376.74    109.11 o
  -1   9   2     1848.73     1691.10    129.77 o
   0   9   2    39232.04    39359.73    589.00 o
   1   9   2    33301.79    34404.69    549.29 o
   2   9   2      110.72      131.53    100.21 o
   3   9   2      452.54      576.67     57.11 o
   4   9   2    21032.39    20353.17    444.94 o
   5   9   2       43.96       92.47     98.37 o
   6   9   2    12598.08    12251.55    381.39 o
   7   9   2    35459.66    35239.28    636.96 o
   8   9   2      509.59      494.50     65.96 o
   9   9   2       23.01      228.05     59.32 o
  10   9   2    16161.31    15892.91    488.50 o
  11   9   2    17371.14    16978.71    527.81 o
  12   9   2     4485.28     4119.65    309.09 o
  13   9   2     5335.52     5716.62    355.26 o
  14   9   2     2916.88     3179.85    246.28 o
 -14  10   2      130.55      295.48    208.90 o
 -13  10   2     3708.95     3362.68    271.40 o
 -12  10   2     2273.21     2396.48    176.94 o
 -11  10   2      768.81      713.04     99.86 o
 -10  10   2     1439.53     1511.48    135.26 o
  -9  10   2    11652.79    11096.79    449.46 o
  -8  10   2    11080.29    11141.27    423.19 o
  -7  10   2     7707.32     7422.68    361.88 o
  -6  10   2     1673.69     1835.68    127.17 o
  -5  10   2     4374.47     4069.67    248.29 o
  -4  10   2    10837.64    10010.74    350.86 o
  -3  10   2       45.71      175.74     98.74 o
  -2  10   2      673.93      806.29     70.02 o
  -1  10   2     2692.48     2451.49    173.31 o
   0  10   2     2239.55     2403.55    180.29 o
   1  10   2     5105.63     5124.68    250.22 o
   2  10   2      978.57      960.05     71.87 o
   3  10   2       40.82      105.74     96.90 o
   4  10   2      578.15      616.85     66.70 o
   5  10   2    16502.68    16796.86    443.27 o
   6  10   2    11430.83    11515.73    388.92 o
   7  10   2     1210.16     1139.93     87.72 o
   8  10   2     1023.94     1037.77     88.45 o
   9  10   2     3147.40     2858.84    223.46 o
  10  10   2     3108.67     3043.83    236.72 o
  11  10   2       66.05      -75.53    170.21 o
  12  10   2      110.04      195.27     82.90 o
  13  10   2     4390.90     4574.35    320.86 o
 -13  11   2     6187.46     6451.64    431.68 o
 -12  11   2      751.25      978.70    115.71 o
 -11  11   2     2699.69     2573.32    206.09 o
 -10  11   2     4441.66     4232.11    314.99 o
  -9  11   2     5197.68     5068.00    329.09 o
  -8  11   2    19119.25    18679.24    559.23 o
  -7  11   2       64.16      186.06    127.48 o
  -6  11   2     3927.88     3752.56    277.00 o
  -5  11   2     1773.91     1858.18    131.60 o
  -4  11   2      582.22      615.37     73.33 o
  -3  11   2     1823.68     1981.37    158.14 o
  -2  11   2     1322.99     1344.92    106.89 o
  -1  11   2     8664.99     8751.44    334.69 o
   0  11   2    26619.01    28237.04    573.55 o
   1  11   2    29523.43    29525.34    590.40 o
   2  11   2     7320.50     8084.39    323.83 o
   3  11   2     7928.93     8372.22    339.39 o
   4  11   2     3597.74     3392.00    223.87 o
   5  11   2      167.69       35.00    144.06 o
   6  11   2    16172.00    16210.46    485.97 o
   7  11   2     8859.30     8538.48    357.88 o
   8  11   2     2602.60     2371.72    189.13 o
   9  11   2      949.42      899.91     98.39 o
  10  11   2    11421.15    11527.78    461.87 o
  11  11   2     9511.45     9482.55    436.50 o
  12  11   2       68.27      -52.68    163.95 o
 -12  12   2     9069.57     9007.52    477.01 o
 -11  12   2     1325.62     1298.36    127.51 o
 -10  12   2       72.54       88.79    167.27 o
  -9  12   2      404.44      412.67     97.64 o
  -8  12   2       37.57      156.21    151.79 o
  -7  12   2     4189.95     4545.48    285.84 o
  -6  12   2    24896.14    25372.98    644.65 o
  -5  12   2       99.08      -80.32    135.58 o
  -4  12   2      475.30      419.32     73.33 o
  -3  12   2     2013.24     2191.15    193.16 o
  -2  12   2     5885.11     5571.86    300.40 o
  -1  12   2    19215.77    19492.67    524.96 o
   0  12   2     2878.29     3125.34    214.23 o
   1  12   2    32584.17    31459.80    645.59 o
   2  12   2     2851.19     2696.10    199.11 o
   3  12   2        8.09       24.32    121.58 o
   4  12   2    15094.32    14765.36    471.72 o
   5  12   2    17304.54    16817.26    506.39 o
   6  12   2       16.76       40.89    134.84 o
   7  12   2        4.79      127.84    127.84 o
   8  12   2     2125.58     1791.87    140.44 o
   9  12   2     2234.97     2333.41    176.57 o
  10  12   2      850.97      865.60    106.50 o
  11  12   2     6236.30     6005.32    370.07 o
 -10  13   2     3236.07     3313.17    294.23 o
  -9  13   2     1416.49     1159.82    123.46 o
  -8  13   2        8.72      -17.32    163.58 o
  -7  13   2     8349.08     8295.16    419.41 o
  -6  13   2      541.59      360.73    179.45 o
  -5  13   2     2603.42     2686.14    224.15 o
  -4  13   2     2091.17     2523.98    216.01 o
  -3  13   2     1031.58     1287.25     93.60 o
  -2  13   2     5512.00     5010.61    310.30 o
  -1  13   2     1364.24     1675.46    154.79 o
   0  13   2     2889.24     3347.52    226.02 o
   1  13   2      792.74      978.37     83.28 o
   2  13   2      861.47      911.32     87.34 o
   3  13   2     9639.26     9421.13    411.11 o
   4  13   2     7855.13     7681.98    366.97 o
   5  13   2     4284.64     4062.30    289.53 o
   6  13   2      823.55      697.20     94.34 o
   7  13   2     3526.96     3943.37    295.73 o
   8  13   2    20193.02    20820.72    634.97 o
   9  13   2     1917.89     1747.49    126.80 o
  10  13   2     4531.22     4509.48    347.79 o
  -8  14   2       11.71       57.84    152.53 o
  -7  14   2     1312.54     1331.16    121.62 o
  -6  14   2     2223.02     2192.93    218.22 o
  -5  14   2     1375.55     1576.27    141.15 o
  -4  14   2       14.79      -64.84    145.16 o
  -3  14   2       22.16       95.05    159.53 o
  -2  14   2     8311.99     8509.76    415.72 o
  -1  14   2     8275.86     7964.06    403.54 o
   0  14   2      695.07      897.63     99.86 o
   1  14   2      161.35       75.90    143.32 o
   2  14   2     9526.77     9712.60    421.02 o
   3  14   2     2638.22     2626.01    220.83 o
   4  14   2     1831.43     2431.95    182.82 o
   5  14   2     3269.31     3822.13    265.11 o
   6  14   2      199.80       16.95    175.75 o
   7  14   2      638.57      490.07    204.14 o
   8  14   2     3871.58     3932.78    292.42 o
  -6  15   2      209.37       58.58    210.38 o
  -5  15   2      432.69      375.09    185.33 o
  -4  15   2      492.15      460.95     98.75 o
  -3  15   2       39.70     -211.48    211.48 o
  -2  15   2     1716.02     1672.59    126.79 o
  -1  15   2      394.62      223.28    189.02 o
   0  15   2     1449.84     1504.79    121.25 o
   1  15   2     1300.31     1358.43    117.19 o
   2  15   2      110.24      206.32    173.16 o
   3  15   2     4159.73     4081.76    325.64 o
   4  15   2     3010.36     3360.93    263.61 o
   5  15   2     1256.64      958.55    109.45 o
 -18   1   3     2975.53     2689.30    192.82 o
 -17   1   3      650.77      723.08     95.15 o
 -16   1   3    28639.57    27641.68    529.21 o
 -15   1   3      755.33      752.27     81.62 o
 -14   1   3       15.90     -106.88    106.88 o
 -13   1   3     2487.55     2237.10    123.52 o
 -12   1   3     7331.54     7202.14    231.55 o
 -11   1   3     1995.02     2109.04    251.80 o
 -10   1   3    61845.91    59130.36   1431.89 o
  -9   1   3     7620.95     7615.73    193.99 o
  -8   1   3    33364.64    34165.85    377.11 o
  -7   1   3    24723.05    24159.67    356.00 o
  -6   1   3    11182.20    10693.08    181.78 o
  -5   1   3    47362.46    47840.18    405.95 o
  -4   1   3      172.40      246.09     56.93 o
  -3   1   3    15803.25    15279.10    201.76 o
  -2   1   3    24389.23    23669.57    254.40 o
  -1   1   3    10991.17    10737.78    290.81 o
   0   1   3    12112.32    11464.45    464.42 o
   1   1   3    43986.91    42172.72    979.72 o
   2   1   3    15595.76    15218.12    202.18 o
   3   1   3        4.96       31.83     56.46 o
   4   1   3    29284.31    29780.41    306.70 o
   5   1   3     3315.60     3466.15    122.93 o
   6   1   3    21983.64    21432.59    540.16 o
   7   1   3    32771.40    31675.01    376.88 o
   8   1   3     5619.48     5805.00    181.06 o
   9   1   3    16537.80    15524.84    301.53 o
  10   1   3      347.12      435.67     55.45 o
  11   1   3     1137.83     1291.07     83.11 o
  12   1   3     7759.48     7775.61    459.96 o
  13   1   3    13912.89    13851.62    519.72 o
  14   1   3     1196.21     1266.49    121.43 o
  15   1   3     1784.49     1934.50    114.08 o
  16   1   3      385.45      469.54    230.47 o
  17   1   3       30.35     -182.00    234.69 o
 -18   2   3     1412.14     1474.54    161.42 o
 -17   2   3     1287.96     1427.71    151.47 o
 -16   2   3     3169.50     2830.66    254.05 o
 -15   2   3    12966.95    13462.08    597.81 o
 -14   2   3     1766.85     1829.39    164.40 o
 -13   2   3    15118.05    14972.75    569.57 o
 -12   2   3      107.93      297.69    146.64 o
 -11   2   3      228.72      249.44    159.91 o
 -10   2   3    84800.16    86461.32   1092.03 o
  -9   2   3    14181.72    14705.95    399.38 o
  -8   2   3    18232.77    18142.20    380.95 o
  -7   2   3    41858.68    40245.79    505.52 o
  -6   2   3    45233.69    45902.41    505.00 o
  -5   2   3     5614.77     5653.48    177.40 o
  -4   2   3     3372.05     4374.46    148.78 o
  -3   2   3   133171.23   133020.13    771.65 o
  -2   2   3     6710.35     6838.63    175.83 o
  -1   2   3      931.13     1144.36     90.33 o
   0   2   3   205036.56   196306.16    931.28 o
   1   2   3    19380.14    19388.23    287.62 o
   2   2   3     5682.57     6164.51    174.56 o
   3   2   3    61930.23    60401.12    556.91 o
   4   2   3     8276.63     8098.97    222.84 o
   5   2   3    11678.33    12462.36    286.53 o
   6   2   3    13119.39    12526.95    312.52 o
   7   2   3   104003.70   108587.77    950.64 o
   8   2   3      201.99      286.65     46.79 o
   9   2   3     3703.70     3615.14    222.10 o
  10   2   3    52085.61    51650.85    771.44 o
  11   2   3     3423.80     3008.91    225.36 o
  12   2   3     3152.98     3500.04    254.45 o
  13   2   3    11370.83    11795.47    443.55 o
  14   2   3     1729.88     1747.14    138.96 o
  15   2   3     5489.10     5219.84    361.94 o
  16   2   3     1658.45     1611.03    140.06 o
  17   2   3       76.15     -236.16    236.16 o
 -17   3   3     8069.43     8598.46    570.33 o
 -16   3   3     8302.46     8703.08    555.27 o
 -15   3   3    14380.91    15268.03    668.28 o
 -14   3   3        4.97     -231.00    231.00 o
 -13   3   3    16609.38    16414.76    586.81 o
 -12   3   3     8872.73     9516.91    416.36 o
 -11   3   3      221.53      347.81    152.91 o
 -10   3   3      694.84      707.54     69.65 o
  -9   3   3    30221.45    30796.38    546.34 o
  -8   3   3    11776.63    12091.96    313.57 o
  -7   3   3     1869.10     1982.66    139.75 o
  -6   3   3    21909.17    22015.17    365.63 o
  -5   3   3     5885.60     5340.20    181.46 o
  -4   3   3     1164.11     1534.38     99.17 o
  -3   3   3     2452.86     2787.59    129.14 o
  -2   3   3   107718.55   104213.34    679.46 o
  -1   3   3    16001.80    14349.41    249.83 o
   0   3   3      120.14      231.39     33.53 o
   1   3   3     8568.32     7768.83    193.39 o
   2   3   3     4543.03     4459.00    152.59 o
   3   3   3      439.68      632.00     46.06 o
   4   3   3    11739.46    11728.91    264.71 o
   5   3   3     3140.29     3579.99    162.36 o
   6   3   3    28910.57    28089.71    451.66 o
   7   3   3     4142.06     3920.95    204.83 o
   8   3   3    15362.96    15236.64    375.08 o
   9   3   3     6392.30     6389.60    269.94 o
  10   3   3    27590.53    29250.23    581.22 o
  11   3   3    15360.85    15013.19    460.92 o
  12   3   3    38489.01    39057.30    746.43 o
  13   3   3     3322.63     3607.66    253.34 o
  14   3   3     3488.60     2945.71    236.01 o
  15   3   3      462.01      192.71    196.39 o
  16   3   3      434.36      511.42     98.38 o
  17   3   3     1660.80     1979.56    153.69 o
 -17   4   3     6969.54     7422.83    541.75 o
 -16   4   3      793.49      696.82    135.61 o
 -15   4   3     3378.27     3098.58    240.79 o
 -14   4   3      185.54       95.43    218.12 o
 -13   4   3     2447.21     2628.33    209.78 o
 -12   4   3     2135.05     2483.30    200.18 o
 -11   4   3     7616.14     7269.19    330.92 o
 -10   4   3      673.14      554.23     69.65 o
  -9   4   3    33574.00    32648.88    565.05 o
  -8   4   3     7068.01     7107.87    251.60 o
  -7   4   3    10846.55    11021.71    292.39 o
  -6   4   3    10190.38    10125.34    267.98 o
  -5   4   3     6607.41     6644.52    206.24 o
  -4   4   3      192.80       35.37     71.85 o
  -3   4   3    16095.66    15217.77    280.25 o
  -2   4   3     3590.46     3526.82    143.24 o
  -1   4   3    11061.06    11198.97    232.88 o
   0   4   3     1674.20     1814.06    109.16 o
   1   4   3    13468.84    13405.85    258.05 o
   2   4   3     3161.25     3222.01    143.57 o
   3   4   3     3471.88     3513.83    152.07 o
   4   4   3       26.11      -78.47     78.47 o
   5   4   3    47083.91    47555.60    569.51 o
   6   4   3     9550.76    10186.36    280.79 o
   7   4   3     7004.98     7306.08    257.88 o
   8   4   3     3906.50     4034.60    208.09 o
   9   4   3       20.51      180.53     90.63 o
  10   4   3      828.10      854.23     73.70 o
  11   4   3      609.94      593.64     74.80 o
  12   4   3      235.56      207.43    126.01 o
  13   4   3     4113.11     4322.10    288.07 o
  14   4   3      367.80      458.36     80.32 o
  15   4   3     6972.22     6851.08    398.60 o
  16   4   3     2019.08     2206.08    182.83 o
 -17   5   3      729.49      798.14    161.03 o
 -16   5   3      258.64      423.34    237.65 o
 -15   5   3     3289.33     3010.33    249.63 o
 -14   5   3      429.12      366.25    207.08 o
 -13   5   3    43048.34    43551.07    887.46 o
 -12   5   3      180.60      110.90    167.27 o
 -11   5   3      981.25      892.22     85.50 o
 -10   5   3     1047.23     1125.55    109.83 o
  -9   5   3     4386.66     4441.55    232.46 o
  -8   5   3     5693.17     6500.66    249.95 o
  -7   5   3       89.22      185.32     91.00 o
  -6   5   3    32311.91    32132.36    485.87 o
  -5   5   3    22351.56    22327.51    388.13 o
  -4   5   3     7991.60     8031.82    226.70 o
  -3   5   3      899.41      934.00     70.40 o
  -2   5   3     7052.56     7732.82    209.65 o
  -1   5   3     1289.81     1214.03     89.22 o
   0   5   3      219.94      340.09     36.11 o
   1   5   3      243.45      415.63     36.11 o
   2   5   3     4464.67     4154.43    165.79 o
   3   5   3     2614.91     2897.60    147.55 o
   4   5   3    12966.47    12930.06    299.82 o
   5   5   3      553.83      657.79     47.91 o
   6   5   3    29037.62    29334.97    482.34 o
   7   5   3     5360.92     5499.59    227.04 o
   8   5   3       30.84       71.11    105.00 o
   9   5   3    23758.15    22781.34    505.06 o
  10   5   3    19323.70    19079.23    483.38 o
  11   5   3     1319.51     1176.83    103.20 o
  12   5   3      929.92      950.78     85.86 o
  13   5   3      606.85      725.17     82.17 o
  14   5   3      577.72      648.15     88.07 o
  15   5   3     1776.05     2008.04    165.86 o
  16   5   3     5039.37     4628.89    333.09 o
 -16   6   3      182.43      207.80    223.27 o
 -15   6   3     4286.54     5234.27    380.25 o
 -14   6   3     8294.68     8444.88    457.47 o
 -13   6   3    14068.09    13878.02    524.44 o
 -12   6   3      107.80      168.37    161.37 o
 -11   6   3    15613.45    15010.03    469.73 o
 -10   6   3    27421.02    27594.91    589.78 o
  -9   6   3     1247.64     1387.69    117.21 o
  -8   6   3     6048.67     6347.50    255.86 o
  -7   6   3    73679.86    74229.82    814.11 o
  -6   6   3    20247.45    19681.87    401.44 o
  -5   6   3     4752.20     4951.76    203.77 o
  -4   6   3    12446.48    12505.08    296.33 o
  -3   6   3     5214.34     5327.33    197.20 o
  -2   6   3    25612.28    26258.59    410.05 o
  -1   6   3    83827.35    86651.08    737.84 o
   0   6   3    75626.02    76270.47    691.00 o
   1   6   3      255.57      458.37     46.79 o
   2   6   3     2255.51     2546.92    141.62 o
   3   6   3    30912.12    33134.78    474.59 o
   4   6   3    35988.96    37045.76    514.20 o
   5   6   3    16013.95    16362.17    364.85 o
   6   6   3     2978.38     2951.44    182.21 o
   7   6   3     3048.16     3338.97    194.00 o
   8   6   3     3537.81     3144.95    204.72 o
   9   6   3      270.83      277.81    139.28 o
  10   6   3     9155.58     9654.24    354.31 o
  11   6   3     5147.75     5070.07    290.01 o
  12   6   3    12087.92    12170.27    438.42 o
  13   6   3     2946.13     3639.90    258.10 o
  14   6   3     2452.25     2375.95    167.74 o
  15   6   3     1050.05     1186.62    114.98 o
  16   6   3     1984.54     2292.28    178.77 o
 -16   7   3     2994.73     3673.18    289.05 o
 -15   7   3      937.68     1041.76    117.92 o
 -14   7   3     2682.98     2385.32    181.39 o
 -13   7   3      808.59      766.85    104.65 o
 -12   7   3    26631.33    26644.53    674.00 o
 -11   7   3      541.91      616.46     79.22 o
 -10   7   3     3516.87     3657.18    245.63 o
  -9   7   3    24338.55    23386.25    530.19 o
  -8   7   3      433.70      418.22     63.38 o
  -7   7   3     3205.88     3093.43    196.59 o
  -6   7   3       75.37      190.85     94.69 o
  -5   7   3    50206.26    49939.80    646.91 o
  -4   7   3    26134.54    25871.07    450.40 o
  -3   7   3    10147.50    10087.46    275.24 o
  -2   7   3    10091.54    10219.49    279.70 o
  -1   7   3       43.18      -53.05     85.11 o
   0   7   3     1809.54     1727.38    130.52 o
   1   7   3    82664.29    82342.88    776.16 o
   2   7   3    19584.17    19781.27    389.22 o
   3   7   3     6898.14     6328.50    234.22 o
   4   7   3    12623.76    12732.57    333.94 o
   5   7   3     1645.06     1695.40    117.23 o
   6   7   3      434.40      512.55     54.17 o
   7   7   3       16.92      -46.79     99.84 o
   8   7   3    23028.93    23422.85    523.34 o
   9   7   3    26919.34    27096.80    576.90 o
  10   7   3     1387.15     1431.53    104.67 o
  11   7   3     4609.31     5036.21    285.16 o
  12   7   3     7116.14     6583.02    355.10 o
  13   7   3     1084.20     1116.63     95.82 o
  14   7   3     5371.14     5631.08    357.48 o
  15   7   3     2238.48     2324.14    182.47 o
 -15   8   3     5764.60     6258.54    408.77 o
 -14   8   3      205.54      187.17    198.22 o
 -13   8   3      731.71      813.26    112.39 o
 -12   8   3     5057.97     5155.30    327.60 o
 -11   8   3     4402.55     3779.85    289.57 o
 -10   8   3    13765.54    13666.22    452.01 o
  -9   8   3      145.94      126.74    119.01 o
  -8   8   3     4930.35     4900.63    273.06 o
  -7   8   3       25.93        0.00    113.47 o
  -6   8   3    14095.83    14285.15    384.26 o
  -5   8   3     6422.54     6226.09    261.81 o
  -4   8   3      446.76      376.22     54.90 o
  -3   8   3     9408.99     9329.85    296.51 o
  -2   8   3      356.86      237.66     99.86 o
  -1   8   3    17258.15    17085.32    379.39 o
   0   8   3    13429.48    13287.26    337.74 o
   1   8   3       81.40      252.38    102.06 o
   2   8   3    11401.48    10934.27    309.69 o
   3   8   3     1804.08     1914.11    137.88 o
   4   8   3    15079.75    15008.41    378.92 o
   5   8   3      308.68      374.35     54.16 o
   6   8   3      793.22      909.50     72.60 o
   7   8   3    11547.00    12248.62    380.13 o
   8   8   3     5200.34     5343.62    270.48 o
   9   8   3     6220.28     6466.92    305.98 o
  10   8   3      100.63       25.79    114.21 o
  11   8   3     1147.33     1200.32     91.03 o
  12   8   3     1257.40     1119.63    107.61 o
  13   8   3     4736.20     5000.62    338.61 o
  14   8   3     1169.08     1098.57    121.61 o
  15   8   3      124.04      233.95    172.06 o
 -14   9   3     4548.71     4349.56    321.62 o
 -13   9   3      463.70      161.02    203.02 o
 -12   9   3     1253.55     1240.14    108.35 o
 -11   9   3     2992.67     3175.02    239.30 o
 -10   9   3        4.88     -153.26    153.26 o
  -9   9   3     6336.66     5840.18    313.73 o
  -8   9   3     5231.15     5350.46    285.60 o
  -7   9   3     2543.45     2246.19    179.19 o
  -6   9   3     5540.28     5983.79    270.16 o
  -5   9   3    24567.24    25695.29    528.12 o
  -4   9   3    33662.38    34040.84    598.76 o
  -3   9   3    30213.12    30752.56    552.04 o
  -2   9   3      940.26      961.53     67.44 o
  -1   9   3     3290.45     3214.51    191.06 o
   0   9   3     7006.94     7427.25    269.24 o
   1   9   3    10918.87    10902.97    327.67 o
   2   9   3     1037.04     1052.59     78.50 o
   3   9   3    15570.15    15543.57    398.89 o
   4   9   3    10655.86    10371.45    345.32 o
   5   9   3       94.70       69.63    122.69 o
   6   9   3    16806.19    16903.98    452.57 o
   7   9   3     5273.54     5129.94    274.91 o
   8   9   3     3332.63     3385.02    231.22 o
   9   9   3    16842.01    16181.99    489.35 o
  10   9   3     5548.58     5652.32    326.54 o
  11   9   3     2351.95     2195.29    145.98 o
  12   9   3      132.20     -168.01    168.01 o
  13   9   3     6029.64     5484.99    381.14 o
  14   9   3     8137.53     7867.59    433.73 o
 -14  10   3    25463.17    25467.43    799.05 o
 -13  10   3     1932.28     1820.85    144.49 o
 -12  10   3     4645.53     4859.20    338.23 o
 -11  10   3    12948.58    12606.51    495.33 o
 -10  10   3    26858.84    26756.22    673.08 o
  -9  10   3    10353.72    10785.51    410.85 o
  -8  10   3     5246.11     5051.91    300.71 o
  -7  10   3    23275.20    22723.18    581.23 o
  -6  10   3     5220.62     5262.64    277.49 o
  -5  10   3       27.49      196.00    124.90 o
  -4  10   3    63791.02    62943.19    850.67 o
  -3  10   3    23600.27    23453.34    517.07 o
  -2  10   3     1420.61     1304.07    110.21 o
  -1  10   3     8929.32     8859.64    318.50 o
   0  10   3     4430.64     4372.08    236.87 o
   1  10   3    16119.27    16832.78    430.34 o
   2  10   3    20290.61    20220.39    471.67 o
   3  10   3     5093.55     5304.93    268.27 o
   4  10   3     2604.80     2791.93    188.41 o
   5  10   3      639.15      487.51     67.43 o
   6  10   3     9054.26     9161.52    357.95 o
   7  10   3    22679.98    22480.23    562.88 o
   8  10   3     1203.15     1220.25    110.93 o
   9  10   3       88.26      -14.00    127.11 o
  10  10   3      556.54      587.35     91.01 o
  11  10   3     3379.85     3276.94    233.04 o
  12  10   3       22.64       86.58    157.32 o
  13  10   3       25.55      353.32    145.53 o
 -13  11   3    17231.10    16098.33    621.44 o
 -12  11   3       13.64       56.37    180.89 o
 -11  11   3     1563.36     1454.72    149.64 o
 -10  11   3     6800.07     7107.70    387.14 o
  -9  11   3     4709.18     4553.02    311.33 o
  -8  11   3       32.77      227.69     70.37 o
  -7  11   3       20.64     -133.00    133.00 o
  -6  11   3    35628.05    35974.96    712.97 o
  -5  11   3        6.13      -85.11    122.32 o
  -4  11   3     4282.67     4235.16    268.55 o
  -3  11   3      975.18      768.38     79.97 o
  -2  11   3      663.84      724.46     71.49 o
  -1  11   3     1190.63     1411.19    106.14 o
   0  11   3     9210.61     8935.07    343.96 o
   1  11   3     2942.46     3402.80    217.19 o
   2  11   3      371.28      134.49    140.02 o
   3  11   3     5560.55     5602.90    288.58 o
   4  11   3     1244.01     1181.58     87.72 o
   5  11   3      588.12      725.17     77.01 o
   6  11   3     3450.09     3822.71    251.13 o
   7  11   3     3863.48     4508.29    270.70 o
   8  11   3     4968.15     5164.65    312.09 o
   9  11   3      917.64      973.23     97.29 o
  10  11   3     5301.20     4911.64    333.12 o
  11  11   3     8631.44     8759.45    441.92 o
  12  11   3      433.91      627.48     95.80 o
 -11  12   3      874.88      821.38    119.02 o
 -10  12   3        8.26      -88.79    195.26 o
  -9  12   3       16.59      233.21    160.26 o
  -8  12   3      420.98      299.19    177.23 o
  -7  12   3     1846.70     1812.77    153.34 o
  -6  12   3     5782.38     5942.95    343.90 o
  -5  12   3      821.91      856.77     93.23 o
  -4  12   3     3738.72     3905.60    266.27 o
  -3  12   3     3599.77     3574.32    263.32 o
  -2  12   3       45.26      225.84    123.05 o
  -1  12   3        5.43      -74.42    132.26 o
   0  12   3    14757.99    15384.33    471.33 o
   1  12   3      240.39      173.91    153.27 o
   2  12   3     7337.14     7275.75    349.98 o
   3  12   3     1947.86     2077.54    167.72 o
   4  12   3     4142.17     4431.95    265.19 o
   5  12   3       70.85      116.42     63.74 o
   6  12   3      422.41      489.69     89.17 o
   7  12   3        6.43      223.63    139.26 o
   8  12   3     1047.32     1094.50    102.45 o
   9  12   3      329.06      411.19     88.80 o
  10  12   3     8819.40     8495.67    447.47 o
  11  12   3      924.92     1108.08    120.13 o
 -10  13   3      447.15      330.88    201.55 o
  -9  13   3     1926.88     1811.26    159.60 o
  -8  13   3      396.12      559.68    102.80 o
  -7  13   3     5598.73     5683.07    395.87 o
  -6  13   3    16173.92    16527.76    569.32 o
  -5  13   3      176.12      -45.69    184.22 o
  -4  13   3      497.17      417.11     87.70 o
  -3  13   3       14.38       57.47    147.74 o
  -2  13   3      183.23      141.11    136.69 o
  -1  13   3     3082.83     3239.60    245.57 o
   0  13   3     7991.04     8586.59    378.07 o
   1  13   3      968.00      945.98    100.97 o
   2  13   3       60.18      198.21    140.37 o
   3  13   3    16202.04    16583.99    537.58 o
   4  13   3     1908.42     2056.43    179.88 o
   5  13   3     2616.45     2974.40    226.73 o
   6  13   3     4312.24     3974.39    300.22 o
   7  13   3     7763.70     8078.65    425.60 o
   8  13   3     5659.33     5772.91    356.01 o
   9  13   3       56.31      -18.05    171.32 o
  -8  14   3       17.86      191.95    180.16 o
  -7  14   3    13372.54    12765.42    560.67 o
  -6  14   3    25918.85    27573.11    748.12 o
  -5  14   3     1522.66     1708.27    142.26 o
  -4  14   3    10618.67     9542.80    439.94 o
  -3  14   3    10280.79     9959.59    450.26 o
  -2  14   3     1265.35     1151.31    109.46 o
  -1  14   3    13746.97    12594.43    490.59 o
   0  14   3    17728.41    16223.29    550.66 o
   1  14   3    10329.88     9881.21    438.82 o
   2  14   3      859.81      822.12    105.39 o
   3  14   3    12827.66    11481.41    493.78 o
   4  14   3    24639.30    23387.46    679.40 o
   5  14   3     4908.53     4942.35    336.77 o
   6  14   3     8551.02     9267.39    443.01 o
   7  14   3     5842.35     5623.93    375.20 o
  -5  15   3       71.05      321.64    178.32 o
  -4  15   3     4074.19     4439.68    344.07 o
  -3  15   3    29036.61    30104.55    786.81 o
  -2  15   3     2383.04     2400.52    146.71 o
  -1  15   3     3739.79     4101.98    315.28 o
   0  15   3     1169.54     1116.63    112.77 o
   1  15   3        2.19      333.79    162.10 o
   2  15   3     1726.64     1553.53    130.47 o
   3  15   3      872.76      825.06    112.76 o
   4  15   3     2527.58     2771.80    258.42 o
 -17   0   4     1869.39     1847.36    160.34 o
 -16   0   4     3778.17     3308.27    244.87 o
 -15   0   4     1646.64     1794.25    145.96 o
 -14   0   4     8313.71     7416.14    347.12 o
 -13   0   4     2064.11     1927.64    155.57 o
 -12   0   4     1050.05     1046.29     86.98 o
 -11   0   4       55.84      217.37     96.53 o
 -10   0   4    43094.38    41775.01    622.71 o
  -9   0   4    29885.61    30478.75    536.51 o
  -8   0   4      255.46       29.11    125.28 o
  -7   0   4    99768.83   103095.36   1060.09 o
  -6   0   4    72935.73    74614.89    867.79 o
  -5   0   4     1989.81     1779.80    134.24 o
  -4   0   4     1867.79     2146.77    161.16 o
  -3   0   4    21797.50    23288.91    417.45 o
  -2   0   4      159.25      148.12     92.85 o
  -1   0   4     1874.43     1135.69     84.84 o
   0   0   4    72664.47    72979.54    690.20 o
   1   0   4    40825.20    36267.26    490.31 o
   2   0   4    30389.90    27156.62    429.98 o
   3   0   4    20956.32    21994.55    405.04 o
   4   0   4    13821.30    13352.38    327.23 o
   5   0   4    27036.61    27010.51    476.84 o
   6   0   4     6475.30     6727.27    262.69 o
   7   0   4   153289.45   152469.94   1273.57 o
   8   0   4     4519.86     4730.51    253.54 o
   9   0   4     9052.70     9329.44    362.95 o
  10   0   4      852.60      910.99     82.18 o
  11   0   4    48400.52    48181.78    864.56 o
  12   0   4     3562.63     3235.91    229.03 o
  13   0   4     3807.67     4424.64    321.60 o
  14   0   4    54402.04    54572.61   1059.84 o
  15   0   4     9045.04     9614.19    487.80 o
  16   0   4     6662.60     6406.50    453.89 o
 -17   1   4    28369.75    25994.64   1288.12 o
 -16   1   4      305.56      173.12    150.51 o
 -15   1   4     4167.30     3860.57    203.41 o
 -14   1   4    24509.21    22620.68    422.22 o
 -13   1   4     1057.68      994.50     67.16 o
 -12   1   4     5106.96     4973.02    521.59 o
 -11   1   4     6808.09     6853.96    204.58 o
 -10   1   4    12514.11    13046.96    392.06 o
  -9   1   4      748.80      761.58     44.02 o
  -8   1   4       57.03      384.51    181.27 o
  -7   1   4    58349.23    56909.79    913.22 o
  -6   1   4    14048.58    14115.00    248.23 o
  -5   1   4      226.90      245.87     59.32 o
  -4   1   4    19204.66    18623.04    263.76 o
  -3   1   4     2338.90     2337.42    106.75 o
  -2   1   4      344.32      381.55     32.23 o
  -1   1   4     1242.33     1170.37     62.13 o
   0   1   4     3541.88     3737.38    124.24 o
   1   1   4     1079.47     1008.03     61.44 o
   2   1   4     4599.34     4292.07    136.67 o
   3   1   4     6472.24     6335.14    158.78 o
   4   1   4     9133.12     8862.04    194.29 o
   5   1   4     9779.54     9458.70    205.02 o
   6   1   4      332.05      329.59     52.69 o
   7   1   4     9911.25     9726.77    228.15 o
   8   1   4     2093.62     2166.59    339.77 o
   9   1   4     5984.84     5743.07    203.23 o
  10   1   4     3258.62     3369.11    178.35 o
  11   1   4      153.79      152.53     99.30 o
  12   1   4    29374.64    28942.28    499.48 o
  13   1   4        9.24     -103.66    103.66 o
  14   1   4      310.05      261.48    137.10 o
  15   1   4    15488.35    14876.67    423.28 o
  16   1   4     1841.84     1526.82    148.17 o
 -17   2   4      992.05      681.00    292.96 o
 -16   2   4     2109.06     2113.28    167.72 o
 -15   2   4    13766.46    14698.09    640.04 o
 -14   2   4       22.09      287.37    176.47 o
 -13   2   4     8028.73     8171.07    446.46 o
 -12   2   4       52.70      367.32    169.48 o
 -11   2   4     5067.02     5303.69    296.70 o
 -10   2   4    12461.20    11787.50    360.39 o
  -9   2   4     1715.79     1497.48    131.98 o
  -8   2   4    15253.42    14852.58    341.37 o
  -7   2   4    62338.76    61138.55    657.49 o
  -6   2   4     1061.65     1058.99     79.62 o
  -5   2   4    13179.67    13490.89    292.55 o
  -4   2   4      242.87      341.94     39.79 o
  -3   2   4     1262.13     1336.82     95.86 o
  -2   2   4       63.31      143.32     68.53 o
  -1   2   4    16893.63    16446.31    300.61 o
   0   2   4      155.76      249.44     36.11 o
   1   2   4    16102.50    15631.09    297.07 o
   2   2   4     1297.53     1317.68    102.13 o
   3   2   4     5954.26     6287.03    208.06 o
   4   2   4    21434.21    22787.13    400.56 o
   5   2   4     3013.69     3090.51    168.97 o
   6   2   4     9773.32     9761.96    296.70 o
   7   2   4    39123.59    39176.04    605.31 o
   8   2   4      208.10        9.58    119.75 o
   9   2   4    11241.63    11437.49    367.27 o
  10   2   4       83.12      163.21    118.63 o
  11   2   4        7.43       89.89    114.21 o
  12   2   4      902.06      920.56     97.66 o
  13   2   4     3071.98     3180.32    238.57 o
  14   2   4       26.83      291.42    131.16 o
  15   2   4    11392.67    11588.26    526.50 o
  16   2   4      878.60      901.72    123.45 o
 -17   3   4    16727.19    17096.53    754.22 o
 -16   3   4      390.36      644.80    273.39 o
 -15   3   4       13.28       22.11    182.00 o
 -14   3   4    39550.25    40149.54    949.94 o
 -13   3   4     6676.66     6875.71    382.78 o
 -12   3   4     1154.21     1296.19    114.99 o
 -11   3   4    17054.61    16480.72    456.37 o
 -10   3   4     2001.49     1848.88    127.93 o
  -9   3   4      709.32      815.52     65.60 o
  -8   3   4    26874.50    26144.80    463.41 o
  -7   3   4    21255.29    19751.46    384.64 o
  -6   3   4    17246.21    16817.29    334.45 o
  -5   3   4     7794.11     8079.27    227.40 o
  -4   3   4    20464.50    19285.42    340.13 o
  -3   3   4      402.23      400.56     39.06 o
  -2   3   4      720.23      703.96     57.50 o
  -1   3   4     1590.80     1706.90    111.73 o
   0   3   4    12683.88    12182.66    263.76 o
   1   3   4     9558.06     9192.54    234.78 o
   2   3   4     5813.83     6477.14    207.31 o
   3   3   4      447.51      816.23     58.96 o
   4   3   4     1256.37     1145.72     99.90 o
   5   3   4     8563.19     8387.54    252.95 o
   6   3   4    28924.99    29132.85    500.28 o
   7   3   4     4391.67     4205.63    214.78 o
   8   3   4      477.98      458.03     57.85 o
   9   3   4     8892.70     8706.95    330.73 o
  10   3   4     9071.76     9545.04    360.25 o
  11   3   4       92.55      -25.05    134.11 o
  12   3   4    14587.51    14368.55    482.80 o
  13   3   4     2049.50     1996.48    155.19 o
  14   3   4       63.74      168.74    147.37 o
  15   3   4     8101.25     7851.39    445.21 o
  16   3   4    11542.75    11787.31    541.60 o
 -17   4   4     7672.88     8149.14    543.67 o
 -16   4   4     9907.83    10525.96    551.76 o
 -15   4   4     6727.97     6502.78    434.75 o
 -14   4   4       73.73      104.26    180.53 o
 -13   4   4    12837.18    12585.94    472.54 o
 -12   4   4      884.86      936.40     85.50 o
 -11   4   4     1589.36     1699.26    131.96 o
 -10   4   4      978.12     1041.86     85.13 o
  -9   4   4    18626.14    18110.57    415.31 o
  -8   4   4    23613.94    23559.49    449.31 o
  -7   4   4    20177.19    20014.69    396.96 o
  -6   4   4     2327.63     2296.38    140.50 o
  -5   4   4    13963.24    14063.33    305.07 o
  -4   4   4    16340.73    15973.13    314.41 o
  -3   4   4    12424.56    11490.10    266.48 o
  -2   4   4     2340.15     1956.74    124.30 o
  -1   4   4      215.67      243.18     37.21 o
   0   4   4      380.34      373.65     37.95 o
   1   4   4        7.73      418.53     40.89 o
   2   4   4    10830.88    10975.12    267.39 o
   3   4   4    15562.61    14460.59    313.18 o
   4   4   4    97967.07    97667.08    844.08 o
   5   4   4    13892.71    13485.13    329.42 o
   6   4   4     3598.26     3635.19    194.80 o
   7   4   4     1699.62     1829.99    128.29 o
   8   4   4     5990.13     5734.30    268.03 o
   9   4   4      964.31      941.98     69.65 o
  10   4   4     2399.36     2364.45    185.82 o
  11   4   4    18929.14    18069.91    527.20 o
  12   4   4     1492.79     1431.18    121.26 o
  13   4   4      124.97      138.16    143.32 o
  14   4   4    16665.42    16806.68    581.63 o
  15   4   4     9956.53    10465.53    497.85 o
  16   4   4        5.24      -60.79    219.58 o
 -16   5   4     3766.87     3760.58    287.26 o
 -15   5   4     7264.08     7118.01    416.71 o
 -14   5   4      259.34      164.70    187.54 o
 -13   5   4      671.80      822.10     87.33 o
 -12   5   4    16562.36    16386.30    495.67 o
 -11   5   4     1045.76     1006.47     81.45 o
 -10   5   4    32649.90    31287.62    592.61 o
  -9   5   4     4329.96     4230.09    230.23 o
  -8   5   4    15448.46    14912.97    376.36 o
  -7   5   4    32880.88    32279.37    517.25 o
  -6   5   4     7665.68     7388.77    249.43 o
  -5   5   4      196.52      406.40     44.58 o
  -4   5   4     3644.74     3266.01    160.88 o
  -3   5   4     2438.60     2355.29    143.47 o
  -2   5   4     6350.15     6036.72    203.22 o
  -1   5   4     1764.91     1550.47    120.94 o
   0   5   4    50398.70    48502.76    549.94 o
   1   5   4     1376.74     1332.68     99.17 o
   2   5   4    74404.38    73015.86    698.15 o
   3   5   4    18595.32    18076.50    357.99 o
   4   5   4    14625.66    14330.48    331.72 o
   5   5   4    23694.88    22289.50    435.43 o
   6   5   4     6892.10     6876.19    248.59 o
   7   5   4     2813.36     2629.46    193.24 o
   8   5   4    44867.74    44278.40    692.92 o
   9   5   4    13718.88    13587.18    408.14 o
  10   5   4     1572.78     1786.95    131.22 o
  11   5   4     2124.44     2358.23    186.54 o
  12   5   4    15757.57    14863.57    495.08 o
  13   5   4      230.27      295.86    179.80 o
  14   5   4    19134.96    19439.80    621.56 o
  15   5   4    10167.09    10206.78    470.16 o
 -16   6   4     2915.08     3058.91    228.58 o
 -15   6   4     2030.83     1946.61    151.50 o
 -14   6   4     1929.03     1921.53    164.03 o
 -13   6   4       78.88      102.42    164.69 o
 -12   6   4      371.58      326.09    143.33 o
 -11   6   4      866.04      848.69     83.65 o
 -10   6   4     7753.01     7330.55    310.95 o
  -9   6   4      204.49      126.01    106.48 o
  -8   6   4      372.30      403.10     58.59 o
  -7   6   4     4956.81     4822.22    232.88 o
  -6   6   4     7200.88     7326.34    261.91 o
  -5   6   4    18767.70    17713.82    376.65 o
  -4   6   4    33752.51    32985.79    497.32 o
  -3   6   4      326.81      365.89     42.74 o
  -2   6   4     7508.36     7299.24    230.99 o
  -1   6   4     9978.32     9852.92    264.54 o
   0   6   4     7845.51     8399.12    248.77 o
   1   6   4     6217.81     6272.85    216.46 o
   2   6   4      283.55      336.78     43.48 o
   3   6   4      897.03      839.56     60.07 o
   4   6   4     3473.56     3219.88    172.28 o
   5   6   4      788.26      736.69     58.23 o
   6   6   4       10.19       94.68     83.63 o
   7   6   4     4026.20     3826.08    216.93 o
   8   6   4     4160.23     3920.45    231.68 o
   9   6   4     9576.80     9488.85    345.12 o
  10   6   4    18855.04    17875.11    506.41 o
  11   6   4     2213.86     2437.14    199.07 o
  12   6   4     4453.90     4157.80    296.93 o
  13   6   4     3942.69     3935.77    302.41 o
  14   6   4     5349.21     4529.45    330.91 o
  15   6   4     4417.77     4036.61    298.00 o
 -15   7   4      615.61      628.25    112.02 o
 -14   7   4        6.60      -50.84    173.53 o
 -13   7   4     3618.13     3232.25    245.60 o
 -12   7   4      148.09      405.28     72.21 o
 -11   7   4    24129.05    23178.48    569.00 o
 -10   7   4     8070.73     7682.85    337.54 o
  -9   7   4     1870.02     1587.33    105.06 o
  -8   7   4      160.24       68.16    116.80 o
  -7   7   4     1374.46     1283.06    108.73 o
  -6   7   4    15324.03    14976.23    375.56 o
  -5   7   4     1618.07     1656.28    124.97 o
  -4   7   4        6.05      114.21    102.79 o
  -3   7   4     2751.54     2825.42    172.23 o
  -2   7   4    28381.42    28024.66    474.50 o
  -1   7   4     1023.24     1049.31     75.92 o
   0   7   4    11883.98    11502.78    309.43 o
   1   7   4     3675.26     3694.61    177.09 o
   2   7   4     4143.46     3985.21    193.73 o
   3   7   4     4372.93     3956.98    195.21 o
   4   7   4     1004.72     1087.60     82.19 o
   5   7   4     4610.59     4782.01    232.11 o
   6   7   4      245.96      212.96    105.75 o
   7   7   4      387.24      305.83     59.69 o
   8   7   4    59117.59    57652.08    834.90 o
   9   7   4     6330.84     6262.29    298.61 o
  10   7   4     2817.18     2927.96    224.18 o
  11   7   4     2914.69     2901.76    216.80 o
  12   7   4      424.01      492.63     85.48 o
  13   7   4     6642.84     5637.00    371.62 o
  14   7   4     8610.14     9169.52    439.70 o
 -15   8   4      905.67      840.55    128.24 o
 -14   8   4       73.37      106.11    156.21 o
 -13   8   4    15589.56    15411.83    550.74 o
 -12   8   4     1132.93     1029.67     98.77 o
 -11   8   4     9594.58     9295.14    390.81 o
 -10   8   4    48362.94    47443.99    819.67 o
  -9   8   4     1605.86     1699.59    144.12 o
  -8   8   4      146.88      137.80    146.64 o
  -7   8   4       11.07      108.68    110.53 o
  -6   8   4    16712.92    16744.73    426.36 o
  -5   8   4    14091.39    14216.87    375.35 o
  -4   8   4      596.30      628.65     62.64 o
  -3   8   4     3850.60     3757.82    197.37 o
  -2   8   4     1407.82     1646.56    124.96 o
  -1   8   4       20.39        0.00     83.26 o
   0   8   4     2533.54     2344.92    166.68 o
   1   8   4      905.37     1123.68     91.40 o
   2   8   4     2542.18     2446.29    170.73 o
   3   8   4     7536.51     8227.16    284.79 o
   4   8   4    11148.02    10207.60    329.49 o
   5   8   4     5291.33     5715.95    250.96 o
   6   8   4     6568.48     7043.29    287.23 o
   7   8   4    11322.70    11065.57    368.58 o
   8   8   4      367.72      322.03    140.01 o
   9   8   4     2387.29     2052.01    155.58 o
  10   8   4       62.33      133.74    137.79 o
  11   8   4     9946.13    10743.83    429.96 o
  12   8   4     6179.58     6210.95    352.76 o
  13   8   4     1311.12     1292.10    121.62 o
  14   8   4    12182.37    11617.59    512.84 o
 -14   9   4    14364.85    14398.96    577.07 o
 -13   9   4    13462.48    13634.79    535.23 o
 -12   9   4      222.89      326.81     80.69 o
 -11   9   4      393.41      301.40    166.91 o
 -10   9   4     5658.32     5866.50    318.43 o
  -9   9   4     4787.41     5359.59    294.76 o
  -8   9   4     3496.19     3874.17    250.41 o
  -7   9   4    13016.86    12763.52    412.01 o
  -6   9   4       88.14      102.79    135.21 o
  -5   9   4     6298.82     6154.49    277.60 o
  -4   9   4     4139.14     4259.08    235.37 o
  -3   9   4    16061.01    16986.35    427.76 o
  -2   9   4     1682.31     1691.26    127.18 o
  -1   9   4     4278.69     4062.47    218.05 o
   0   9   4      245.15      249.07     53.43 o
   1   9   4     4602.16     4253.26    216.96 o
   2   9   4     4653.04     4445.50    237.99 o
   3   9   4    21396.51    21608.37    489.29 o
   4   9   4      878.34      852.76     71.12 o
   5   9   4    31840.58    30929.22    604.89 o
   6   9   4     1562.61     1335.78    104.68 o
   7   9   4       76.27        0.00    121.21 o
   8   9   4     6471.16     6267.12    314.46 o
   9   9   4       42.53      113.11     62.63 o
  10   9   4      218.80      329.39    139.64 o
  11   9   4    14786.32    14509.13    529.92 o
  12   9   4    11197.16    10953.31    466.96 o
  13   9   4     2649.85     2512.00    202.76 o
 -13  10   4     1106.12     1004.21    124.19 o
 -12  10   4      318.17      184.22    168.38 o
 -11  10   4     4819.53     4807.09    331.24 o
 -10  10   4     6602.29     6043.97    332.15 o
  -9  10   4    17793.99    18404.95    535.27 o
  -8  10   4     2914.06     3181.65    244.83 o
  -7  10   4      113.66      312.43    126.00 o
  -6  10   4      158.29      159.53    126.01 o
  -5  10   4     1574.63     1764.08    157.76 o
  -4  10   4      110.72      221.43    120.11 o
  -3  10   4     2616.24     2196.07    181.41 o
  -2  10   4      130.88      232.11     58.21 o
  -1  10   4     2568.25     2384.84    189.89 o
   0  10   4      752.73      825.45     76.65 o
   1  10   4     7437.23     7177.82    310.55 o
   2  10   4       99.40      155.48    125.64 o
   3  10   4    16161.60    15525.30    439.81 o
   4  10   4    26081.62    26089.06    568.77 o
   5  10   4    11950.56    12626.57    414.80 o
   6  10   4     4285.89     4651.41    265.22 o
   7  10   4        7.50      -89.53    124.53 o
   8  10   4      872.37      946.69     93.23 o
   9  10   4     1718.56     1747.46    144.12 o
  10  10   4      850.16      874.82    106.13 o
  11  10   4     3439.06     3450.58    252.95 o
  12  10   4      743.61      409.02    207.83 o
 -12  11   4      202.15      -36.11    206.33 o
 -11  11   4      264.43      337.49    182.01 o
 -10  11   4      570.55      315.78    216.66 o
  -9  11   4     4696.78     4761.29    323.86 o
  -8  11   4     5289.42     5415.18    316.91 o
  -7  11   4       18.11      132.63    120.11 o
  -6  11   4     5240.31     5906.15    312.87 o
  -5  11   4    13919.45    13292.47    437.90 o
  -4  11   4      238.77       23.58    133.38 o
  -3  11   4    22716.20    22430.50    543.62 o
  -2  11   4     9948.94     9740.65    369.48 o
  -1  11   4       18.57      176.84     56.74 o
   0  11   4       24.72       67.42    110.16 o
   1  11   4     7207.34     7407.42    332.27 o
   2  11   4      164.62      181.64     63.37 o
   3  11   4     2994.25     2983.42    220.87 o
   4  11   4       11.26       73.32    107.58 o
   5  11   4    26696.96    26969.37    616.42 o
   6  11   4     2712.45     3213.86    246.28 o
   7  11   4     2085.49     2124.37    166.25 o
   8  11   4    13978.46    14119.92    498.41 o
   9  11   4      239.90      -46.79    201.17 o
  10  11   4        8.72      200.05    147.37 o
  11  11   4    23349.62    21797.60    691.64 o
 -11  12   4       43.43      110.53    196.37 o
 -10  12   4     5308.78     6222.81    366.68 o
  -9  12   4     6714.08     6400.41    377.15 o
  -8  12   4     4814.89     5265.18    330.87 o
  -7  12   4      114.52      278.17    148.48 o
  -6  12   4      643.31      635.63     87.70 o
  -5  12   4     2068.88     2138.38    183.57 o
  -4  12   4     8048.35     7863.18    362.94 o
  -3  12   4     7809.30     7446.39    357.02 o
  -2  12   4      113.13      177.22    125.27 o
  -1  12   4    16463.50    15848.29    481.10 o
   0  12   4     7236.25     7270.79    347.74 o
   1  12   4       67.17      -25.42    130.42 o
   2  12   4     1004.11      909.51     87.34 o
   3  12   4     5834.91     5806.17    320.29 o
   4  12   4     3093.85     3238.12    221.23 o
   5  12   4      371.02      196.39    165.81 o
   6  12   4      145.88      -43.48    161.74 o
   7  12   4     7269.20     6938.93    365.03 o
   8  12   4    11249.04    11121.54    483.96 o
   9  12   4     7846.85     7480.47    405.29 o
  10  12   4     3629.54     3300.91    270.65 o
  -9  13   4     3101.48     3644.50    269.14 o
  -8  13   4     1491.36     1355.17    116.46 o
  -7  13   4     4858.66     4485.68    324.96 o
  -6  13   4      605.21      611.30     96.17 o
  -5  13   4     2779.81     2712.37    219.73 o
  -4  13   4     3472.96     3265.62    229.36 o
  -3  13   4       52.14      172.05    144.42 o
  -2  13   4     6720.21     7680.88    357.99 o
  -1  13   4     3123.85     3133.37    227.50 o
   0  13   4       92.89      182.74    151.06 o
   1  13   4      720.70      586.63     87.70 o
   2  13   4       30.18      100.21    141.47 o
   3  13   4     2015.77     2043.57    141.55 o
   4  13   4       55.21        0.00    156.21 o
   5  13   4      640.29      731.43     90.65 o
   6  13   4     2462.54     2630.63    229.30 o
   7  13   4       94.61     -184.58    184.58 o
   8  13   4    14422.65    13773.65    537.87 o
  -7  14   4     1615.67     1871.55    131.94 o
  -6  14   4     6386.17     5718.81    392.59 o
  -5  14   4      601.16      597.30    103.91 o
  -4  14   4     4205.53     4258.49    316.06 o
  -3  14   4      662.63      662.90     99.49 o
  -2  14   4     1847.08     2168.03    155.18 o
  -1  14   4      255.20       63.00    166.17 o
   0  14   4       55.46      251.27    137.05 o
   1  14   4      644.95      667.68     97.28 o
   2  14   4     5410.30     5714.38    351.94 o
   3  14   4      808.79      821.74     96.55 o
   4  14   4     2756.67     3443.33    258.07 o
   5  14   4     2494.45     2253.49    174.00 o
   6  14   4     7498.85     7524.19    434.76 o
  -2  15   4     3431.54     3516.46    273.59 o
  -1  15   4      328.96      406.40     95.06 o
   0  15   4      203.46      157.69    198.96 o
   1  15   4     2106.20     2040.95    138.59 o
 -17   1   5      612.06      710.83     76.10 o
 -16   1   5      182.63      232.56    107.38 o
 -15   1   5     4112.26     3989.34    326.95 o
 -14   1   5      156.59      231.85    103.93 o
 -13   1   5    36889.93    35713.01    504.31 o
 -12   1   5    40027.30    37936.64    612.09 o
 -11   1   5       87.60       99.00    135.21 o
 -10   1   5     1815.38     1970.52    116.13 o
  -9   1   5     2886.08     2992.65    162.46 o
  -8   1   5     1646.01     1652.45    127.37 o
  -7   1   5     4318.92     3979.28    178.62 o
  -6   1   5       48.75      148.59     88.01 o
  -5   1   5    30965.38    32243.52    513.22 o
  -4   1   5    28955.80    28645.64    372.29 o
  -3   1   5    18198.58    17725.14    321.44 o
  -2   1   5       59.81       93.66     40.46 o
  -1   1   5     3556.28     4062.61    143.43 o
   0   1   5    25497.98    25176.63    328.79 o
   1   1   5    12825.48    12836.06    238.31 o
   2   1   5   111946.18   110866.63    706.55 o
   3   1   5     2589.70     2424.99    203.24 o
   4   1   5     8994.18     9341.80    235.04 o
   5   1   5     3561.89     3674.71    151.83 o
   6   1   5      813.81      987.86     61.48 o
   7   1   5    41799.32    41875.42    504.20 o
   8   1   5     7799.40     7622.24    332.10 o
   9   1   5    21455.87    21969.10    491.56 o
  10   1   5     1762.58     1819.82     91.42 o
  11   1   5     9848.57    10465.12    310.91 o
  12   1   5      613.70      546.16    108.70 o
  13   1   5     2245.43     2293.32    236.30 o
  14   1   5     4183.50     4043.74    217.60 o
  15   1   5     9006.66     9069.71    351.66 o
  16   1   5    14648.76    14342.29    452.16 o
 -17   2   5     1408.24     1685.72    166.58 o
 -16   2   5      112.52       51.95    250.53 o
 -15   2   5     2908.56     3252.62    240.39 o
 -14   2   5     4107.99     4317.09    330.10 o
 -13   2   5      388.04      466.10     89.54 o
 -12   2   5     1339.64     1399.81    113.52 o
 -11   2   5      252.01      223.28    113.11 o
 -10   2   5     8884.86     8497.49    314.07 o
  -9   2   5     8828.95     8930.71    315.59 o
  -8   2   5    16644.72    17385.08    412.54 o
  -7   2   5     1971.22     1746.17    137.53 o
  -6   2   5    10619.44    10442.09    307.11 o
  -5   2   5   130994.84   130194.53   1041.34 o
  -4   2   5       23.37       50.11     88.05 o
  -3   2   5    15763.99    15474.95    345.88 o
  -2   2   5    86230.81    83598.23    783.79 o
  -1   2   5    11823.73    12315.64    303.82 o
   0   2   5     6400.90     6566.26    226.17 o
   1   2   5    67347.70    66450.23    706.06 o
   2   2   5    59723.20    61395.43    692.91 o
   3   2   5       64.82       91.74     93.58 o
   4   2   5    11261.89    11225.90    319.83 o
   5   2   5    72019.65    70418.88    819.28 o
   6   2   5     6181.87     5965.46    260.35 o
   7   2   5     5958.25     6351.52    283.92 o
   8   2   5    60755.71    62663.87    884.65 o
   9   2   5    11013.62    11692.61    403.74 o
  10   2   5      215.41      -39.79    151.43 o
  11   2   5    16928.54    16224.91    526.47 o
  12   2   5      975.75     1156.05    106.50 o
  13   2   5     2726.31     2955.75    237.43 o
  14   2   5      280.26      112.74    195.65 o
  15   2   5     4308.84     4700.07    363.27 o
  16   2   5     8806.63     8565.36    533.47 o
 -17   3   5      607.98      -27.64    326.47 o
 -16   3   5    10653.27    10752.89    591.00 o
 -15   3   5     9270.50    10696.35    510.35 o
 -14   3   5       27.80      296.58    139.63 o
 -13   3   5      202.07      256.07    165.80 o
 -12   3   5     2082.57     2494.60    175.47 o
 -11   3   5      125.58      104.64    127.48 o
 -10   3   5     4507.65     4396.80    226.91 o
  -9   3   5    12585.81    11638.20    348.89 o
  -8   3   5       36.07      197.48    100.95 o
  -7   3   5     2207.96     2045.32    139.38 o
  -6   3   5    59711.30    58458.69    682.76 o
  -5   3   5     5759.01     6093.04    227.49 o
  -4   3   5    23383.55    23963.60    418.26 o
  -3   3   5    51241.22    51648.92    603.54 o
  -2   3   5    29617.21    28447.89    448.04 o
  -1   3   5    19242.07    18169.08    358.30 o
   0   3   5    13244.70    13682.98    311.36 o
   1   3   5    24914.81    23953.06    418.02 o
   2   3   5      828.54      759.59     72.61 o
   3   3   5      144.47      188.64     42.00 o
   4   3   5    62736.84    62043.75    729.84 o
   5   3   5     1621.67     1671.84    132.35 o
   6   3   5        2.10      202.26     97.26 o
   7   3   5    26270.16    26736.43    539.12 o
   8   3   5     1028.52     1219.52     98.03 o
   9   3   5       17.72      -23.95    135.21 o
  10   3   5    47441.25    47095.68    832.11 o
  11   3   5     2191.92     2256.89    186.17 o
  12   3   5    12224.43    12513.41    477.96 o
  13   3   5    10603.68    10963.55    476.58 o
  14   3   5    17093.34    15972.83    602.36 o
  15   3   5     1449.06     1557.86    133.78 o
 -16   4   5      226.68      214.80    233.22 o
 -15   4   5      118.75      201.53    167.27 o
 -14   4   5    14683.86    13330.43    498.53 o
 -13   4   5    15640.94    15249.64    506.51 o
 -12   4   5     2806.64     3089.46    243.35 o
 -11   4   5    11766.70    11710.56    387.46 o
 -10   4   5     1009.70     1174.53     82.18 o
  -9   4   5      433.86      508.86     64.11 o
  -8   4   5     1154.45     1333.84    100.25 o
  -7   4   5     4619.36     4454.63    214.78 o
  -6   4   5     3964.50     3777.92    197.40 o
  -5   4   5     8253.29     8157.17    260.58 o
  -4   4   5     8492.02     8076.89    258.79 o
  -3   4   5    21258.57    20582.41    386.59 o
  -2   4   5       94.20      198.59     84.37 o
  -1   4   5     1577.92     1781.43    132.72 o
   0   4   5    21765.20    20478.44    388.26 o
   1   4   5    30767.32    30808.75    478.15 o
   2   4   5     1266.53     1574.36    119.43 o
   3   4   5    26342.89    25260.33    455.76 o
   4   4   5      837.19      941.62     78.13 o
   5   4   5      821.24      840.63     69.65 o
   6   4   5      766.69      619.85     60.44 o
   7   4   5       91.02      110.90    125.64 o
   8   4   5      819.13      786.79     77.02 o
   9   4   5     2056.09     2143.36    175.11 o
  10   4   5     8278.62     8232.84    371.90 o
  11   4   5    13566.04    13031.85    469.31 o
  12   4   5      434.17      506.27     80.32 o
  13   4   5     1453.26     1584.43    124.20 o
  14   4   5     3737.82     3680.98    272.15 o
  15   4   5     7269.93     6771.13    427.74 o
 -16   5   5     6684.87     6139.87    435.43 o
 -15   5   5    10697.11    10219.91    489.44 o
 -14   5   5       53.70      133.00     82.53 o
 -13   5   5     1185.16     1141.73    104.30 o
 -12   5   5     3113.29     3169.31    248.90 o
 -11   5   5     4692.26     5030.62    270.79 o
 -10   5   5    18390.51    18217.54    474.20 o
  -9   5   5     7327.27     7395.13    305.39 o
  -8   5   5     2644.86     2910.49    192.85 o
  -7   5   5    17004.18    15955.28    395.79 o
  -6   5   5      825.50     1122.91     92.87 o
  -5   5   5     1393.70     1294.57    102.11 o
  -4   5   5      277.15      255.71    105.75 o
  -3   5   5     8882.78     8870.74    272.85 o
  -2   5   5     2537.55     2211.69    154.90 o
  -1   5   5    13444.22    12970.63    320.06 o
   0   5   5    14627.57    14692.70    339.11 o
   1   5   5    24627.85    24311.79    438.30 o
   2   5   5     5976.50     6490.30    233.39 o
   3   5   5     9713.27     9751.17    304.71 o
   4   5   5     4539.33     4678.72    219.21 o
   5   5   5     7333.71     7238.51    277.04 o
   6   5   5     3576.88     3821.52    222.06 o
   7   5   5     1080.32     1132.93     78.50 o
   8   5   5    11181.61    10810.75    380.43 o
   9   5   5      854.42     1010.10     81.44 o
  10   5   5    16788.01    17664.47    507.16 o
  11   5   5     4051.99     3727.77    266.30 o
  12   5   5     1936.56     2202.07    187.25 o
  13   5   5     2030.19     2026.25    174.35 o
  14   5   5     6668.21     6514.30    424.74 o
  15   5   5      321.17      487.46     99.11 o
 -15   6   5      665.26      845.29    113.12 o
 -14   6   5    12763.78    12234.03    494.89 o
 -13   6   5    11801.71    11302.69    451.59 o
 -12   6   5    16456.05    15842.15    499.95 o
 -11   6   5     3645.44     3519.81    267.75 o
 -10   6   5      710.95      569.70     78.49 o
  -9   6   5    13522.72    13728.50    407.67 o
  -8   6   5       52.13      -19.16    120.11 o
  -7   6   5     6504.63     6957.82    278.02 o
  -6   6   5    34137.50    35159.93    581.44 o
  -5   6   5     5043.16     4967.45    223.66 o
  -4   6   5     1531.54     1396.36    104.69 o
  -3   6   5    47480.36    46779.51    632.09 o
  -2   6   5   110034.22   108250.52    955.32 o
  -1   6   5     8909.20     8972.35    283.17 o
   0   6   5     9455.39     9612.37    283.60 o
   1   6   5    11152.36    10968.95    315.96 o
   2   6   5     4381.54     4289.13    209.97 o
   3   6   5    36282.47    35907.33    572.93 o
   4   6   5    29638.62    29171.46    539.02 o
   5   6   5    17925.97    18228.51    433.68 o
   6   6   5      565.00      580.74     62.64 o
   7   6   5      240.23      209.65     60.79 o
   8   6   5     9784.23     9229.99    353.62 o
   9   6   5     4807.12     4771.06    285.92 o
  10   6   5     1121.62     1020.11    101.72 o
  11   6   5       11.18     -146.26    146.26 o
  12   6   5        0.52      112.37    131.16 o
  13   6   5     1441.03     1272.61    122.36 o
  14   6   5       47.10       95.05    185.32 o
 -15   7   5      979.27     1029.97    126.03 o
 -14   7   5     3206.17     3314.33    257.36 o
 -13   7   5    10907.60    10200.92    440.37 o
 -12   7   5     4890.36     5535.62    309.87 o
 -11   7   5      785.71      735.16     89.91 o
 -10   7   5     1204.44     1145.81     85.50 o
  -9   7   5     1782.35     1774.13    129.01 o
  -8   7   5     2842.57     3142.03    209.44 o
  -7   7   5     5709.76     6216.84    266.85 o
  -6   7   5    29777.10    29984.38    554.99 o
  -5   7   5      290.67      232.50    112.38 o
  -4   7   5      137.22      129.69    109.06 o
  -3   7   5    19170.64    19449.75    424.67 o
  -2   7   5     3211.84     3159.86    183.68 o
  -1   7   5    15203.52    14966.72    371.90 o
   0   7   5    31489.12    31061.01    530.87 o
   1   7   5      961.31     1086.84     93.61 o
   2   7   5    12750.44    11706.38    342.67 o
   3   7   5      237.18       81.43    112.01 o
   4   7   5    57060.82    55026.05    757.10 o
   5   7   5     3027.54     2823.75    210.94 o
   6   7   5     3237.19     3258.66    233.45 o
   7   7   5    55640.41    56011.36    843.51 o
   8   7   5      234.50      -60.79    147.01 o
   9   7   5      750.76      683.20     80.33 o
  10   7   5    14781.29    14779.30    495.65 o
  11   7   5     6568.28     6565.41    351.71 o
  12   7   5     1201.17     1025.62    112.77 o
  13   7   5     7991.57     7614.15    423.03 o
  14   7   5     2742.47     3188.52    243.31 o
 -14   8   5     4241.94     4648.28    330.81 o
 -13   8   5        2.88      -97.63    177.95 o
 -12   8   5     1953.69     2000.78    161.08 o
 -11   8   5      517.64      669.51     88.06 o
 -10   8   5     8834.49     7912.02    374.11 o
  -9   8   5      250.53      205.22    149.96 o
  -8   8   5        0.70        0.00    117.89 o
  -7   8   5     2832.92     3155.25    206.49 o
  -6   8   5     1165.55     1400.87    107.99 o
  -5   8   5    10506.13     9890.20    346.73 o
  -4   8   5      472.64      484.18     63.75 o
  -3   8   5     1008.97      878.61     70.02 o
  -2   8   5     2686.47     2488.32    179.95 o
  -1   8   5    10435.83    10218.62    325.34 o
   0   8   5    11003.08    10720.45    338.34 o
   1   8   5     3439.67     3769.92    217.98 o
   2   8   5     1417.49     1550.66    101.73 o
   3   8   5      179.56      177.22    113.11 o
   4   8   5    10585.51     9922.79    359.30 o
   5   8   5     6657.99     6734.81    297.92 o
   6   8   5      588.02      707.86     78.12 o
   7   8   5      646.36      695.71     79.59 o
   8   8   5     1084.38     1110.02     88.08 o
   9   8   5     4465.13     4681.26    291.40 o
  10   8   5      244.56      299.54    165.43 o
  11   8   5       98.23      112.74    172.79 o
  12   8   5     3101.79     2745.71    198.36 o
  13   8   5     1660.73     1778.33    132.68 o
 -13   9   5      107.77      256.06     86.95 o
 -12   9   5     1094.26     1334.78    109.82 o
 -11   9   5      291.46      318.71     79.22 o
 -10   9   5      720.04      751.35     94.70 o
  -9   9   5     8037.46     7267.35    342.27 o
  -8   9   5     5009.53     4914.93    285.55 o
  -7   9   5      493.01      620.14     75.17 o
  -6   9   5     6251.04     5874.87    295.64 o
  -5   9   5       34.55      -21.37    130.42 o
  -4   9   5      585.37      156.61    147.76 o
  -3   9   5     2146.94     1887.93    157.42 o
  -2   9   5    31360.17    32039.78    602.66 o
  -1   9   5    16274.01    16220.09    432.88 o
   0   9   5    21051.90    21124.37    494.71 o
   1   9   5     7287.32     7540.95    301.31 o
   2   9   5     1563.00     1646.90    133.80 o
   3   9   5     6148.16     6485.22    296.39 o
   4   9   5    19632.58    19848.39    512.87 o
   5   9   5     1316.07     1125.22     88.45 o
   6   9   5     1858.15     1965.82    155.56 o
   7   9   5    15560.17    14811.49    485.44 o
   8   9   5     1831.18     1556.60    136.01 o
   9   9   5      475.78      449.90     85.48 o
  10   9   5     7853.80     7729.29    390.19 o
  11   9   5    20972.75    19820.94    662.86 o
  12   9   5    12454.94    12634.00    542.07 o
 -12  10   5     2104.81     1823.49    136.38 o
 -11  10   5      149.31      242.80    140.00 o
 -10  10   5     4337.26     4732.75    330.10 o
  -9  10   5    46534.64    46352.95    859.77 o
  -8  10   5     2738.67     2811.25    207.57 o
  -7  10   5     2650.52     2830.77    200.20 o
  -6  10   5    28612.63    29043.34    633.88 o
  -5  10   5     7181.46     5926.28    314.53 o
  -4  10   5    18580.42    18668.23    503.36 o
  -3  10   5    12967.82    13146.03    418.63 o
  -2  10   5     6941.87     7089.57    309.37 o
  -1  10   5     2409.55     2379.47    177.70 o
   0  10   5     4684.42     4782.79    273.38 o
   1  10   5    37614.97    38786.31    710.66 o
   2  10   5     1866.92     2193.29    153.71 o
   3  10   5      578.37      760.91     75.91 o
   4  10   5     7279.37     7568.49    346.29 o
   5  10   5     2086.30     2129.96    171.78 o
   6  10   5    11516.26    11248.89    438.68 o
   7  10   5     6373.22     6419.46    341.36 o
   8  10   5     1829.98     1712.12    115.74 o
   9  10   5     1335.14     1512.14    126.78 o
  10  10   5     4698.39     5030.65    347.45 o
  11  10   5     5327.08     4910.99    344.91 o
 -11  11   5     8271.84     7883.08    441.50 o
 -10  11   5    13914.22    14000.37    532.32 o
  -9  11   5      819.81     1012.99     98.02 o
  -8  11   5       78.26       15.11    158.06 o
  -7  11   5     5093.07     4895.77    299.18 o
  -6  11   5      187.93      317.23     77.37 o
  -5  11   5     1416.68     1726.71    151.11 o
  -4  11   5      115.46      204.11    123.42 o
  -3  11   5    14642.10    14213.22    456.83 o
  -2  11   5     1490.34     1746.67    116.84 o
  -1  11   5     1769.73     1693.73    117.95 o
   0  11   5      196.35      293.65     67.42 o
   1  11   5    11702.85    11792.90    421.36 o
   2  11   5      333.49      411.56     65.95 o
   3  11   5    13258.96    13018.42    459.60 o
   4  11   5     1737.60     1922.94    155.91 o
   5  11   5       31.43      210.74    144.05 o
   6  11   5     2544.21     2922.02    229.68 o
   7  11   5     6335.64     6428.54    357.57 o
   8  11   5    14648.40    14872.29    539.10 o
   9  11   5       52.36      -85.84    174.63 o
  10  11   5     6577.64     6859.58    424.71 o
 -10  12   5     1435.08     1518.03    137.47 o
  -9  12   5     2322.76     2259.67    166.62 o
  -8  12   5     5748.55     5462.12    335.00 o
  -7  12   5      781.15      748.41     98.02 o
  -6  12   5     1636.51     1448.49    130.84 o
  -5  12   5     2339.12     2032.32    164.78 o
  -4  12   5     3137.69     2968.56    227.50 o
  -3  12   5      532.96      647.40     89.91 o
  -2  12   5     7242.21     7163.18    362.48 o
  -1  12   5      289.99      123.06    158.80 o
   0  12   5     1821.57     1838.56    137.49 o
   1  12   5       39.47     -138.16    152.53 o
   2  12   5      427.63      351.88    142.96 o
   3  12   5      200.37       86.21    158.06 o
   4  12   5     2407.33     2379.25    192.07 o
   5  12   5     5071.10     4577.19    336.43 o
   6  12   5     5948.94     5927.02    357.16 o
   7  12   5      694.96      631.95     99.86 o
   8  12   5     6998.97     7030.85    411.11 o
  -8  13   5       21.10     -214.42    214.42 o
  -7  13   5     2094.58     2374.92    174.35 o
  -6  13   5     1129.01     1022.65    122.35 o
  -5  13   5       59.11       15.84    169.48 o
  -4  13   5      542.76      654.77     98.01 o
  -3  13   5     8809.70     9436.38    421.66 o
  -2  13   5     1069.07     1086.03    108.34 o
  -1  13   5      399.92      560.79     93.59 o
   0  13   5       78.04      120.48    134.48 o
   1  13   5    20987.76    20234.87    608.49 o
   2  13   5     3234.13     3135.94    239.30 o
   3  13   5    20731.50    20667.99    613.59 o
   4  13   5      297.34      418.19     79.58 o
   5  13   5      528.38      582.92    104.64 o
   6  13   5     1532.85     1466.11    157.74 o
  -5  14   5     1794.04     1886.37    148.17 o
  -4  14   5     1447.02     1338.93    124.57 o
  -3  14   5     1365.02     1359.91    127.51 o
  -2  14   5    21803.66    21187.82    660.31 o
  -1  14   5     9877.01     9617.48    462.72 o
   0  14   5     1288.46     1253.38    121.62 o
   1  14   5    19846.80    19211.96    635.94 o
   2  14   5     5691.70     6378.98    377.40 o
   3  14   5       55.26      313.16    153.63 o
 -16   0   6      295.55       98.38    175.38 o
 -15   0   6     3148.49     3133.29    231.18 o
 -14   0   6      274.18      347.45    176.85 o
 -13   0   6    25108.23    25499.73    674.33 o
 -12   0   6     1598.53     1350.13    119.05 o
 -11   0   6     1604.52     1732.03    152.97 o
 -10   0   6     4691.74     4901.58    346.45 o
  -9   0   6    10638.69    10960.99    460.27 o
  -8   0   6    13573.56    13166.63    483.75 o
  -7   0   6    68235.17    70807.75   1018.65 o
  -6   0   6     2218.52     2567.43    202.06 o
  -5   0   6    22148.91    21425.76    536.54 o
  -4   0   6    33107.12    32829.81    624.49 o
  -3   0   6   132834.56   130025.22   1215.76 o
  -2   0   6     9157.20     9527.24    344.31 o
  -1   0   6      125.68       19.53    113.85 o
   0   0   6    61987.14    60251.04    793.26 o
   1   0   6      599.75      555.72     62.65 o
   2   0   6        8.19        0.00    115.68 o
   3   0   6    19004.38    19143.62    466.94 o
   4   0   6    44733.73    46322.91    730.16 o
   5   0   6    23359.38    22276.05    520.54 o
   6   0   6    14997.01    14621.85    447.74 o
   7   0   6     7813.13     7331.03    342.04 o
   8   0   6      250.80      283.71    153.28 o
   9   0   6    21037.39    20874.23    599.89 o
  10   0   6    35321.83    34360.34    774.85 o
  11   0   6    29476.76    29610.61    759.54 o
  12   0   6    27162.23    28165.66    764.76 o
  13   0   6      129.55      311.33    131.90 o
  14   0   6      222.88      315.02    174.27 o
  15   0   6     6581.79     6517.15    444.64 o
 -16   1   6     7888.18     7487.10    380.93 o
 -15   1   6     3766.87     3744.59    350.88 o
 -14   1   6      632.16      748.67     73.88 o
 -13   1   6     8273.22     8254.18    532.63 o
 -12   1   6    14936.84    15068.15    391.05 o
 -11   1   6     2510.99     2589.08    148.14 o
 -10   1   6    11787.82    12193.96    593.09 o
  -9   1   6    31001.78    31470.29   1066.62 o
  -8   1   6      918.21      999.06     65.12 o
  -7   1   6    16164.63    16601.13    344.44 o
  -6   1   6     3396.33     3363.89    231.11 o
  -5   1   6      551.97      636.00     64.49 o
  -4   1   6     1052.96     1016.40     66.68 o
  -3   1   6      741.54      831.99     54.67 o
  -2   1   6    11552.33    11087.06    416.46 o
  -1   1   6     2674.95     2548.72    139.02 o
   0   1   6     2476.09     2606.18    137.38 o
   1   1   6    16228.57    16890.65    298.88 o
   2   1   6    10141.88    10090.63    241.79 o
   3   1   6     3941.30     3845.89    167.71 o
   4   1   6      432.95      433.42     70.20 o
   5   1   6     3365.07     3277.40    157.03 o
   6   1   6       56.83      521.80    132.63 o
   7   1   6      354.02      639.20    207.44 o
   8   1   6     8216.31     8466.41    263.38 o
   9   1   6     1239.80     1367.67     84.04 o
  10   1   6     5742.83     5801.51    286.37 o
  11   1   6     2517.51     2384.02    239.64 o
  12   1   6     1066.34     1168.29     82.16 o
  13   1   6      118.71       30.60    122.90 o
  14   1   6      764.93      736.60     87.90 o
  15   1   6      957.61      696.35    132.85 o
 -16   2   6        2.08     -136.32    242.05 o
 -15   2   6     1230.58     1439.49    123.83 o
 -14   2   6     1523.18     1306.93     97.67 o
 -13   2   6      107.37     -135.58    156.95 o
 -12   2   6     3495.77     3334.88    229.38 o
 -11   2   6       31.57      -25.42    148.47 o
 -10   2   6    31043.91    29630.94    631.86 o
  -9   2   6    18531.38    17899.20    480.30 o
  -8   2   6       86.81       86.58    125.27 o
  -7   2   6     1373.04     1462.96    130.85 o
  -6   2   6       78.19      229.16     50.48 o
  -5   2   6      170.49      420.39     56.37 o
  -4   2   6    20868.56    20670.40    447.18 o
  -3   2   6    12284.28    11975.15    347.28 o
  -2   2   6      324.12      426.69     49.74 o
  -1   2   6     1024.79     1079.56     98.41 o
   0   2   6     4658.38     4277.03    210.40 o
   1   2   6      666.00      680.29     61.91 o
   2   2   6     1345.58     1269.52    103.21 o
   3   2   6       34.42       75.16    103.16 o
   4   2   6    37895.73    37439.01    636.58 o
   5   2   6    26586.19    25276.64    543.36 o
   6   2   6      421.80      390.58     71.48 o
   7   2   6     2082.49     2046.86    159.63 o
   8   2   6     2259.39     2005.99    172.91 o
   9   2   6      285.38      290.71     72.95 o
  10   2   6     4773.82     5038.02    299.93 o
  11   2   6     8841.88     8312.84    424.34 o
  12   2   6      654.45      618.68    107.23 o
  13   2   6       93.48      113.48    172.79 o
  14   2   6     2507.19     2570.56    197.23 o
  15   2   6       37.91      111.26    216.26 o
 -16   3   6    17660.77    17798.76    685.54 o
 -15   3   6     2541.50     2812.43    227.09 o
 -14   3   6       30.07      -59.32    159.53 o
 -13   3   6    20757.26    21236.03    572.71 o
 -12   3   6     3633.57     3672.41    240.08 o
 -11   3   6     3108.45     3154.66    232.31 o
 -10   3   6    15348.07    14747.37    435.26 o
  -9   3   6    24877.45    24186.25    537.26 o
  -8   3   6     1962.65     1838.13    148.57 o
  -7   3   6    10792.78    10090.15    336.50 o
  -6   3   6     9710.97    10054.87    329.76 o
  -5   3   6     1270.19     1323.99     95.47 o
  -4   3   6     2534.18     2394.82    185.49 o
  -3   3   6    28041.46    26801.91    493.83 o
  -2   3   6       27.59      173.16     89.16 o
  -1   3   6     5203.76     5007.96    221.51 o
   0   3   6     5202.26     4871.71    229.63 o
   1   3   6      406.63      521.03     51.59 o
   2   3   6      417.11      320.95     54.53 o
   3   3   6     5105.09     4478.96    238.82 o
   4   3   6     5355.50     5417.43    260.61 o
   5   3   6     4691.87     4561.87    247.25 o
   6   3   6       70.79      331.95     60.42 o
   7   3   6       68.56      -58.95    129.32 o
   8   3   6      149.34      -63.37    139.64 o
   9   3   6       20.52       41.26    123.42 o
  10   3   6     6247.76     5563.36    336.22 o
  11   3   6      385.45      470.89     82.53 o
  12   3   6      793.74      841.65    108.71 o
  13   3   6       32.56      207.79    165.79 o
  14   3   6     1647.60     1880.43    146.32 o
 -16   4   6       91.98       58.21    198.95 o
 -15   4   6     6142.98     5739.32    374.13 o
 -14   4   6       54.05     -138.16    169.84 o
 -13   4   6     4635.48     4893.01    289.56 o
 -12   4   6      224.93       77.00    163.22 o
 -11   4   6     3488.88     3122.49    239.71 o
 -10   4   6    62263.94    60823.73    868.03 o
  -9   4   6      949.12     1072.42     81.81 o
  -8   4   6    18649.23    17661.43    448.81 o
  -7   4   6    13431.25    13046.14    379.68 o
  -6   4   6    19567.16    19239.16    439.14 o
  -5   4   6     1150.95     1086.55     77.40 o
  -4   4   6    31639.40    30328.93    533.28 o
  -3   4   6    25855.54    24643.24    476.49 o
  -2   4   6       93.43       41.63     92.85 o
  -1   4   6     3432.13     3150.43    200.31 o
   0   4   6    79104.21    79101.48    849.79 o
   1   4   6     9645.72     9148.94    307.64 o
   2   4   6     2143.84     2226.29    167.40 o
   3   4   6     1889.35     2107.70    149.68 o
   4   4   6     7376.09     6965.99    292.54 o
   5   4   6     8288.78     8027.85    324.75 o
   6   4   6     4667.13     4322.24    247.96 o
   7   4   6    17189.93    17412.15    487.82 o
   8   4   6    20377.37    20562.34    554.16 o
   9   4   6     6626.45     6791.16    353.62 o
  10   4   6       10.55       89.89    141.84 o
  11   4   6       18.56      -64.84    160.26 o
  12   4   6     8150.54     8133.62    413.49 o
  13   4   6       23.63      228.79    168.37 o
  14   4   6     3445.26     4008.39    297.19 o
 -15   5   6     2470.71     2118.56    169.57 o
 -14   5   6      263.91      430.34    185.33 o
 -13   5   6       54.16       43.84    165.79 o
 -12   5   6    22387.58    22277.71    594.09 o
 -11   5   6     3704.45     3592.09    266.27 o
 -10   5   6     1284.78     1355.92     87.35 o
  -9   5   6     5771.52     5704.84    285.28 o
  -8   5   6     2976.98     3011.29    210.56 o
  -7   5   6    10260.97    10623.59    353.37 o
  -6   5   6     8974.92     8466.72    308.92 o
  -5   5   6    18191.07    18061.84    424.83 o
  -4   5   6     3915.53     4172.55    222.83 o
  -3   5   6     5623.42     5666.98    245.49 o
  -2   5   6    55524.52    54419.82    712.81 o
  -1   5   6     1715.22     1552.76    135.66 o
   0   5   6       60.34       -8.47    110.16 o
   1   5   6    50292.69    50063.72    699.81 o
   2   5   6    19435.19    19783.83    445.51 o
   3   5   6     7478.78     7371.59    291.07 o
   4   5   6     3087.29     3076.56    210.96 o
   5   5   6     6213.79     6369.98    288.32 o
   6   5   6     6254.80     5745.77    291.26 o
   7   5   6     5431.53     5864.97    302.97 o
   8   5   6    11415.56    11703.12    422.88 o
   9   5   6    12477.48    12032.71    467.69 o
  10   5   6       35.72       75.90    133.00 o
  11   5   6    16582.19    17093.91    577.96 o
  12   5   6    23076.29    23224.71    702.58 o
  13   5   6     4378.32     4686.87    364.39 o
  14   5   6     1955.33     1921.46    141.54 o
 -15   6   6     2265.24     2164.15    173.62 o
 -14   6   6        6.02     -181.63    181.63 o
 -13   6   6     6559.16     5796.68    334.34 o
 -12   6   6     2774.02     2460.61    172.18 o
 -11   6   6      674.70      808.09     86.96 o
 -10   6   6     3955.77     3907.35    265.92 o
  -9   6   6     3598.28     3513.59    244.15 o
  -8   6   6       14.61     -124.53    124.53 o
  -7   6   6    17456.25    16185.42    439.30 o
  -6   6   6    21689.39    21941.22    497.45 o
  -5   6   6    13391.51    12771.56    373.73 o
  -4   6   6    11573.40    11642.28    355.05 o
  -3   6   6     9272.01     8846.64    303.06 o
  -2   6   6     3438.65     3770.08    217.26 o
  -1   6   6     6135.26     5783.90    264.72 o
   0   6   6     1188.26     1099.45     85.88 o
   1   6   6    24942.95    25278.24    506.80 o
   2   6   6    12809.36    12662.84    378.15 o
   3   6   6      155.20      270.80    121.95 o
   4   6   6      212.84      273.39    113.11 o
   5   6   6      172.95      441.02     63.37 o
   6   6   6       90.91       47.16    121.21 o
   7   6   6     3723.29     3710.36    250.80 o
   8   6   6    11201.03    11042.26    418.75 o
   9   6   6     3207.09     3198.12    252.59 o
  10   6   6     3801.79     4163.28    284.71 o
  11   6   6     2974.14     3092.29    241.13 o
  12   6   6      698.48     1050.55    112.39 o
  13   6   6      136.90        0.00    198.58 o
 -14   7   6      214.74      368.07    203.75 o
 -13   7   6     8493.12     8198.18    424.94 o
 -12   7   6     5658.70     5940.44    326.89 o
 -11   7   6    12954.48    12124.72    449.15 o
 -10   7   6        0.16        0.00    127.47 o
  -9   7   6      723.45      733.30     77.75 o
  -8   7   6     3505.07     3539.29    243.03 o
  -7   7   6       56.24       94.32     59.69 o
  -6   7   6    26382.15    26488.90    568.19 o
  -5   7   6     2458.56     2305.50    162.97 o
  -4   7   6     4227.24     4348.40    232.42 o
  -3   7   6      238.16      293.29    119.38 o
  -2   7   6       53.12      222.90    100.21 o
  -1   7   6    10346.95     9986.55    347.12 o
   0   7   6      476.75      590.30     64.85 o
   1   7   6      207.88      416.34     57.48 o
   2   7   6      984.88     1033.38     97.29 o
   3   7   6    18154.09    18043.30    463.15 o
   4   7   6     8077.88     7935.57    323.91 o
   5   7   6     4338.37     4026.92    258.97 o
   6   7   6    10564.05    10888.60    407.99 o
   7   7   6       27.24        0.00    136.32 o
   8   7   6      979.22     1084.18    110.56 o
   9   7   6      451.54      360.73    164.70 o
  10   7   6      124.44      177.58    141.85 o
  11   7   6     3196.15     3014.24    250.73 o
  12   7   6      307.64      131.17    211.49 o
  13   7   6    14281.88    13954.76    591.81 o
 -13   8   6     6283.10     6310.20    404.40 o
 -12   8   6     3140.16     3749.73    295.70 o
 -11   8   6     9753.01     9395.43    421.04 o
 -10   8   6    14589.77    14632.06    494.08 o
  -9   8   6     2648.07     2683.27    206.83 o
  -8   8   6       62.26     -144.42    144.42 o
  -7   8   6    54460.77    55202.42    859.63 o
  -6   8   6      373.02      298.45    135.96 o
  -5   8   6     1790.56     1876.26    138.23 o
  -4   8   6     8628.89     8903.90    336.14 o
  -3   8   6    30074.39    30665.61    598.22 o
  -2   8   6     4601.75     4630.98    263.43 o
  -1   8   6    27917.69    27669.87    569.66 o
   0   8   6     6937.57     6857.36    293.89 o
   1   8   6      310.00      140.38    142.59 o
   2   8   6     3187.18     2787.22    211.68 o
   3   8   6      161.21      225.48     64.48 o
   4   8   6     6296.18     6044.05    295.65 o
   5   8   6     3707.15     3859.26    262.23 o
   6   8   6     7309.72     7603.53    345.18 o
   7   8   6     1722.32     1825.64    154.44 o
   8   8   6       78.69      464.96     80.69 o
   9   8   6     5165.64     5465.41    358.58 o
  10   8   6      182.58      152.53    178.32 o
  11   8   6      518.21      600.23    105.38 o
  12   8   6     1812.47     1826.67    166.23 o
 -12   9   6     3134.51     2831.96    229.70 o
 -11   9   6      188.84      127.48    180.17 o
 -10   9   6     5983.83     6739.74    354.59 o
  -9   9   6    27124.96    26575.02    662.24 o
  -8   9   6     3861.88     3891.19    268.49 o
  -7   9   6      223.92      -12.90    160.64 o
  -6   9   6     1377.26     1288.49    116.10 o
  -5   9   6     3364.09     3201.30    242.65 o
  -4   9   6      304.35      333.45     69.64 o
  -3   9   6     7288.33     7116.71    334.86 o
  -2   9   6    10758.21    11289.19    393.60 o
  -1   9   6     6188.73     5883.66    308.93 o
   0   9   6     1678.31     1670.50    127.54 o
   1   9   6    20318.86    20296.31    519.21 o
   2   9   6      376.67      435.52     67.43 o
   3   9   6       66.23      148.48    121.21 o
   4   9   6        1.18      128.21    112.00 o
   5   9   6      791.86      734.05     83.65 o
   6   9   6     5791.64     6290.24    330.25 o
   7   9   6     3945.95     4612.61    312.74 o
   8   9   6    15994.75    15880.61    551.19 o
   9   9   6     7945.13     9201.44    418.25 o
  10   9   6     3632.98     3463.63    286.52 o
  11   9   6     1486.22     1603.19    126.04 o
 -11  10   6     4811.70     4682.10    352.61 o
 -10  10   6     1472.26     1350.01    123.47 o
  -9  10   6     2033.93     2111.38    154.08 o
  -8  10   6     4043.93     3830.00    285.45 o
  -7  10   6     2775.42     3047.94    226.37 o
  -6  10   6     3845.39     4050.86    271.07 o
  -5  10   6      532.43      519.92     81.06 o
  -4  10   6     3397.27     3232.57    244.12 o
  -3  10   6     1835.73     2094.43    160.34 o
  -2  10   6     4336.83     4286.58    266.69 o
  -1  10   6     7586.00     7703.35    346.31 o
   0  10   6     7916.30     7697.03    352.99 o
   1  10   6      408.94      433.31     70.01 o
   2  10   6      889.18      843.15     87.71 o
   3  10   6     7791.46     8161.18    359.23 o
   4  10   6      207.37      390.55    166.17 o
   5  10   6     1961.32     1661.33    142.65 o
   6  10   6     8879.04     8896.32    414.31 o
   7  10   6    12563.11    11791.01    493.03 o
   8  10   6     1493.28     1479.39    123.83 o
   9  10   6      171.21      356.65     90.64 o
  10  10   6     2279.62     2247.84    203.85 o
 -10  11   6        7.03      122.32    167.26 o
  -9  11   6     5857.98     5054.12    343.11 o
  -8  11   6    14058.60    13759.21    509.44 o
  -7  11   6     5033.15     5542.49    332.00 o
  -6  11   6      605.45      496.34     92.49 o
  -5  11   6     1520.97     1355.21    111.68 o
  -4  11   6      150.91      368.80     72.58 o
  -3  11   6     5686.49     5357.10    318.05 o
  -2  11   6      772.41      681.35     91.76 o
  -1  11   6      372.10      414.15    172.07 o
   0  11   6     4993.07     4958.50    308.78 o
   1  11   6     4318.39     4164.21    306.88 o
   2  11   6     5721.55     5186.29    320.64 o
   3  11   6     9370.83     9169.75    406.99 o
   4  11   6     1810.67     2015.09    156.65 o
   5  11   6      548.93      529.49     89.91 o
   6  11   6    13502.58    12735.68    520.47 o
   7  11   6    10372.30    11322.81    483.85 o
   8  11   6     1908.13     1899.33    142.64 o
  -8  12   6     3136.45     3229.02    254.03 o
  -7  12   6    10602.96    10060.26    482.38 o
  -6  12   6    14102.39    13456.62    523.85 o
  -5  12   6    10642.25    10961.60    459.52 o
  -4  12   6    17033.38    17326.74    569.41 o
  -3  12   6     5696.32     5132.80    332.42 o
  -2  12   6     4801.42     5049.43    320.55 o
  -1  12   6     1968.93     2272.08    157.03 o
   0  12   6     2619.59     2490.70    218.99 o
   1  12   6     3813.95     3224.20    245.97 o
   2  12   6     3480.18     3439.62    270.66 o
   3  12   6    10904.63    11274.63    459.93 o
   4  12   6     4699.15     5708.63    345.61 o
   5  12   6     2344.49     2086.44    187.63 o
   6  12   6     1404.78     1612.38    129.36 o
   7  12   6     2665.65     2513.10    205.71 o
  -6  13   6    27361.09    28893.86    760.84 o
  -5  13   6       12.63     -156.21    192.32 o
  -4  13   6      418.60      394.99    101.33 o
  -3  13   6     8221.34     8303.65    406.43 o
  -2  13   6       33.24       33.53    165.05 o
  -1  13   6     1242.81     1164.19    109.45 o
   0  13   6     2797.61     2800.42    230.79 o
   1  13   6     1320.48      972.57    113.51 o
   2  13   6      526.43      679.82     99.85 o
   3  13   6      361.28      484.51     98.38 o
   4  13   6     3583.84     3286.14    262.54 o
 -15   1   7    11917.05    11391.57    923.13 o
 -14   1   7    18013.65    18268.47    868.18 o
 -13   1   7       26.39     -217.00    287.00 o
 -12   1   7     4456.69     5003.57    323.12 o
 -11   1   7       62.65      -20.13    136.82 o
 -10   1   7    12207.96    13484.00    769.93 o
  -9   1   7    42967.10    45423.82   1126.50 o
  -8   1   7      356.11      547.43     97.83 o
  -7   1   7    25029.82    25936.13    464.05 o
  -6   1   7      864.43     1033.02     68.93 o
  -5   1   7     1802.23     1756.47    173.45 o
  -4   1   7      999.14      951.50     78.69 o
  -3   1   7    12912.70    13130.84    301.54 o
  -2   1   7    13056.17    13339.24    390.15 o
  -1   1   7    17067.85    17162.51    379.23 o
   0   1   7    17250.32    16331.34    347.18 o
   1   1   7     7292.58     7176.86    277.78 o
   2   1   7    37023.80    37685.02   1390.77 o
   3   1   7     5530.28     5527.54    203.76 o
   4   1   7    21320.93    20726.80    539.88 o
   5   1   7      126.55      241.09     49.43 o
   6   1   7     8661.47     8689.17    382.17 o
   7   1   7    35005.36    34370.66    525.79 o
   8   1   7     9212.07     9237.98    293.41 o
   9   1   7     4318.00     4171.14    222.87 o
  10   1   7       12.20       25.73    104.96 o
  11   1   7      693.77      572.14     91.07 o
  12   1   7     7595.78     7583.07    374.11 o
  13   1   7    18404.25    18708.60    492.58 o
  14   1   7     1301.01     1282.28    103.29 o
 -15   2   7     1995.32     2398.45    185.04 o
 -14   2   7     2889.93     3086.62    211.26 o
 -13   2   7       49.25      191.58    158.79 o
 -12   2   7     1622.29     1466.94    120.89 o
 -11   2   7       76.34        0.00    165.42 o
 -10   2   7     3476.45     3445.20    250.77 o
  -9   2   7    11745.03    11298.50    426.27 o
  -8   2   7     1265.21     1551.65    136.74 o
  -7   2   7     4888.20     4502.10    269.73 o
  -6   2   7     4379.72     4304.55    270.07 o
  -5   2   7    23409.46    24286.81    547.71 o
  -4   2   7       48.58       11.05    128.58 o
  -3   2   7     2821.36     3223.94    224.96 o
  -2   2   7     9155.06     8786.68    327.49 o
  -1   2   7     5182.65     5275.98    264.28 o
   0   2   7     8858.26     8031.12    320.80 o
   1   2   7    31967.62    31198.00    603.94 o
   2   2   7    10686.18    10514.99    375.34 o
   3   2   7     4274.69     4345.57    261.59 o
   4   2   7    47063.36    46505.05    771.46 o
   5   2   7     2605.86     2640.47    194.32 o
   6   2   7     2065.47     2315.53    175.11 o
   7   2   7     4401.98     4573.70    281.48 o
   8   2   7     6214.56     6356.32    336.23 o
   9   2   7     1041.95     1306.06     98.03 o
  10   2   7       10.58       33.53    155.84 o
  11   2   7    15247.23    15154.70    558.13 o
  12   2   7     3009.19     2759.70    235.60 o
  13   2   7       27.85     -222.53    222.53 o
 -15   3   7    16909.72    15978.40    554.84 o
 -14   3   7     1691.23     1427.48    123.84 o
 -13   3   7      905.73     1005.65     95.81 o
 -12   3   7     2601.43     2513.97    193.55 o
 -11   3   7       25.56      356.26    143.68 o
 -10   3   7     5553.66     5209.14    304.79 o
  -9   3   7     9434.16     8477.08    355.03 o
  -8   3   7     9480.87     9210.33    369.11 o
  -7   3   7    10213.49     9246.95    362.94 o
  -6   3   7    14555.28    14437.99    422.34 o
  -5   3   7      357.83      117.54    122.33 o
  -4   3   7     1065.54     1243.13     84.03 o
  -3   3   7       68.74       71.84    109.42 o
  -2   3   7      881.15      914.70     78.87 o
  -1   3   7    76820.59    76394.65    918.67 o
   0   3   7    15318.38    16461.90    429.28 o
   1   3   7    12850.88    12478.68    380.05 o
   2   3   7     2389.15     2451.62    189.15 o
   3   3   7       86.64      121.95    117.90 o
   4   3   7    11149.90    11162.89    390.46 o
   5   3   7    49816.36    48689.98    816.82 o
   6   3   7       42.58      115.69    107.21 o
   7   3   7     1809.09     1884.00    175.46 o
   8   3   7     5122.76     4827.08    312.88 o
   9   3   7    11233.05    10646.19    458.25 o
  10   3   7     3852.06     3726.32    296.51 o
  11   3   7     2371.41     2284.86    180.27 o
  12   3   7    23346.01    23218.20    719.59 o
  13   3   7    13506.10    13745.04    604.68 o
 -15   4   7     2004.12     2099.51    161.08 o
 -14   4   7       11.79     -182.37    182.37 o
 -13   4   7      134.67      268.59    179.06 o
 -12   4   7       29.61      -56.00    155.11 o
 -11   4   7      135.63      -79.95    156.58 o
 -10   4   7     4460.01     3934.43    257.48 o
  -9   4   7     1864.00     2009.70    152.24 o
  -8   4   7    23260.31    22297.23    545.30 o
  -7   4   7     2498.73     2477.68    183.61 o
  -6   4   7     6310.07     5707.08    291.26 o
  -5   4   7     4892.61     4432.82    249.81 o
  -4   4   7    10939.23    10697.88    366.42 o
  -3   4   7     1344.61     1345.34    110.21 o
  -2   4   7    14323.33    13512.74    397.23 o
  -1   4   7     6802.91     6848.50    300.22 o
   0   4   7     1509.57     1585.39    131.59 o
   1   4   7       51.37       83.63    114.95 o
   2   4   7     1066.16     1045.58     84.77 o
   3   4   7      254.06      256.07    121.59 o
   4   4   7      838.50      834.33     77.76 o
   5   4   7     2659.03     2644.84    207.96 o
   6   4   7    21404.36    20227.80    553.19 o
   7   4   7     3880.62     3443.43    271.09 o
   8   4   7     3080.66     3424.10    261.80 o
   9   4   7     2567.27     2808.20    234.11 o
  10   4   7     4383.73     4427.58    322.37 o
  11   4   7     2282.33     2333.08    199.43 o
  12   4   7     3299.62     3033.44    243.72 o
  13   4   7     1434.64     1264.11    131.94 o
 -14   5   7     3876.09     3860.93    270.30 o
 -13   5   7     9662.10     9087.28    426.17 o
 -12   5   7    20918.19    19333.26    569.27 o
 -11   5   7     9891.75     9119.91    392.65 o
 -10   5   7     1318.13     1613.89    138.58 o
  -9   5   7       73.64       24.32    131.53 o
  -8   5   7      852.39      843.15     78.86 o
  -7   5   7     1907.18     1750.62    150.03 o
  -6   5   7     6023.84     6101.92    286.79 o
  -5   5   7     1715.10     1812.86    137.86 o
  -4   5   7     4772.08     4444.00    248.32 o
  -3   5   7      142.57      194.90    113.11 o
  -2   5   7    17386.20    17013.22    450.16 o
  -1   5   7    11890.16    12957.41    392.04 o
   0   5   7        4.55      -62.26    107.95 o
   1   5   7    22311.88    21882.77    517.28 o
   2   5   7     5400.64     4776.70    252.07 o
   3   5   7    16151.89    16419.59    462.86 o
   4   5   7     1267.75     1159.87     84.77 o
   5   5   7    16748.90    16063.92    483.19 o
   6   5   7     2291.11     2171.44    188.02 o
   7   5   7     1514.08     1449.25     97.30 o
   8   5   7     8036.75     8055.12    385.11 o
   9   5   7     2011.75     2034.40    161.82 o
  10   5   7     4230.74     3666.81    256.70 o
  11   5   7     3340.31     3405.19    241.88 o
  12   5   7     3775.80     3826.57    288.37 o
 -14   6   7     1059.15      994.61    116.08 o
 -13   6   7     1933.69     1930.32    162.18 o
 -12   6   7       30.96       75.53    151.42 o
 -11   6   7      460.37      226.97    157.70 o
 -10   6   7    14107.46    12964.23    467.42 o
  -9   6   7      582.68      668.42     75.91 o
  -8   6   7    21298.89    20343.04    531.46 o
  -7   6   7       24.18      -93.21    130.05 o
  -6   6   7    14691.18    14278.11    436.25 o
  -5   6   7     5848.18     5509.10    268.68 o
  -4   6   7      234.05      379.13     64.48 o
  -3   6   7     1462.01     1575.34    127.16 o
  -2   6   7     7323.24     7060.35    303.17 o
  -1   6   7     5808.53     5362.55    280.88 o
   0   6   7     9276.78     9325.97    336.98 o
   1   6   7     3907.90     3710.45    250.09 o
   2   6   7     5398.75     5607.82    282.31 o
   3   6   7     1967.90     2061.80    152.99 o
   4   6   7      962.08      877.46     80.71 o
   5   6   7       34.91      -38.68    131.90 o
   6   6   7     3929.65     3445.60    262.24 o
   7   6   7      930.68      800.78     91.39 o
   8   6   7      284.10      283.34     84.74 o
   9   6   7      748.93      797.05     94.33 o
  10   6   7     2452.08     2535.19    199.81 o
  11   6   7    11347.88    11578.58    516.11 o
  12   6   7     3449.34     3643.33    277.28 o
 -13   7   7     1642.88     1704.24    136.37 o
 -12   7   7    15621.12    15398.59    546.59 o
 -11   7   7     5030.33     4794.02    320.56 o
 -10   7   7     5109.57     5017.85    304.72 o
  -9   7   7       39.44      201.53    137.42 o
  -8   7   7     1027.92     1081.98     88.81 o
  -7   7   7     2235.61     2035.31    162.94 o
  -6   7   7      650.70      643.38     71.49 o
  -5   7   7     2693.73     2541.87    186.57 o
  -4   7   7     1334.58     1438.51    109.10 o
  -3   7   7      460.93      326.10    147.76 o
  -2   7   7     8302.78     8143.16    330.56 o
  -1   7   7     4458.60     4084.26    245.33 o
   0   7   7       46.31       90.63    134.11 o
   1   7   7      161.19      196.38    126.01 o
   2   7   7    60621.07    57934.41    870.67 o
   3   7   7     7940.85     8094.06    348.59 o
   4   7   7     4804.59     4630.39    280.75 o
   5   7   7    18613.35    17887.58    518.10 o
   6   7   7     3419.74     3162.16    227.16 o
   7   7   7       36.06     -140.00    140.00 o
   8   7   7    24521.43    22858.69    647.34 o
   9   7   7     4841.06     5185.21    341.57 o
  10   7   7     1819.73     1845.87    139.69 o
  11   7   7     8982.99     8918.27    458.93 o
 -12   8   7      112.76      234.69    180.90 o
 -11   8   7       51.04      -31.68    153.26 o
 -10   8   7     3794.82     3159.99    260.35 o
  -9   8   7     4875.73     4691.80    321.30 o
  -8   8   7      822.26      773.11     94.34 o
  -7   8   7      108.74      118.63    131.16 o
  -6   8   7      281.13      344.13    157.70 o
  -5   8   7    11046.61    10495.29    391.73 o
  -4   8   7     1347.00     1271.53    101.72 o
  -3   8   7     1361.25     1224.74     90.67 o
  -2   8   7     1250.01     1380.60    100.25 o
  -1   8   7     2257.10     2185.78    156.31 o
   0   8   7    15360.90    15104.88    464.04 o
   1   8   7       23.45       49.37    133.74 o
   2   8   7       79.28       63.00    126.74 o
   3   8   7      145.78       78.11    139.27 o
   4   8   7     5713.22     5603.62    312.91 o
   5   8   7     6200.42     6846.36    348.00 o
   6   8   7       99.30      133.74    152.16 o
   7   8   7      682.95      785.98     97.28 o
   8   8   7      785.34      933.76     98.02 o
   9   8   7     3726.18     4096.53    276.57 o
  10   8   7     3428.90     3462.31    278.75 o
 -11   9   7      414.49      488.20    209.65 o
 -10   9   7     2163.55     1926.38    135.65 o
  -9   9   7       40.69      122.32    151.42 o
  -8   9   7      701.05      596.95     93.23 o
  -7   9   7     7494.68     8156.02    382.05 o
  -6   9   7     7432.96     7207.48    349.21 o
  -5   9   7     4021.92     3749.76    263.70 o
  -4   9   7     2938.82     2824.71    210.17 o
  -3   9   7     6481.20     6160.19    319.25 o
  -2   9   7    24719.05    22871.84    584.94 o
  -1   9   7       92.59       51.58    125.27 o
   0   9   7     1768.32     1856.27    158.50 o
   1   9   7      302.97      277.81    139.64 o
   2   9   7    14157.15    14074.42    467.84 o
   3   9   7      161.93      -14.00    152.16 o
   4   9   7     2506.55     2788.58    222.30 o
   5   9   7    13705.43    14730.11    512.08 o
   6   9   7     6374.08     6007.26    359.79 o
   7   9   7     4399.39     4073.31    301.70 o
   8   9   7    26428.25    25976.72    726.76 o
   9   9   7     2967.39     3164.76    219.37 o
 -10  10   7     2882.91     2849.46    214.20 o
  -9  10   7       39.85      -98.37    155.47 o
  -8  10   7       96.46       63.00    166.90 o
  -7  10   7     1340.80     1442.85    109.83 o
  -6  10   7        7.57     -150.32    150.32 o
  -5  10   7     9234.35     9475.71    417.67 o
  -4  10   7     3486.67     3502.43    263.29 o
  -3  10   7    11725.41    11539.21    445.31 o
  -2  10   7       73.46       42.00    147.37 o
  -1  10   7     5552.98     5497.87    321.00 o
   0  10   7     1383.12     1267.09    104.67 o
   1  10   7      976.71      885.91     96.18 o
   2  10   7       35.70      103.53    141.11 o
   3  10   7     2720.03     2969.34    231.16 o
   4  10   7     2885.68     2740.48    225.27 o
   5  10   7      230.03      212.96    161.01 o
   6  10   7     3942.36     4157.60    309.40 o
   7  10   7      160.02      -71.84    182.74 o
   8  10   7     6545.77     6771.37    433.93 o
  -8  11   7      796.07      888.06    109.81 o
  -7  11   7    10299.61     9486.33    466.10 o
  -6  11   7      339.78      349.29     90.64 o
  -5  11   7      441.00      628.59     92.48 o
  -4  11   7      278.18      327.92    159.91 o
  -3  11   7      614.23      623.46     96.91 o
  -2  11   7     1805.01     1844.05    142.64 o
  -1  11   7     1100.43     1248.19    103.19 o
   0  11   7     1363.33     1059.94    109.09 o
   1  11   7    22722.57    22172.40    641.37 o
   2  11   7       55.96       64.47    179.05 o
   3  11   7     3348.94     3449.80    268.43 o
   4  11   7       17.99      135.95    157.68 o
   5  11   7     7675.65     8007.70    430.01 o
   6  11   7     2683.00     2550.36    218.61 o
  -6  12   7     1211.51     1233.45    115.72 o
  -5  12   7     3579.62     3324.14    255.16 o
  -4  12   7        9.12        0.00    166.16 o
  -3  12   7     3602.60     3381.35    259.96 o
  -2  12   7     1461.52     1341.89    122.73 o
  -1  12   7       99.08     -100.58    159.16 o
   0  12   7      504.98      391.68     99.12 o
   1  12   7     5176.01     5762.30    368.88 o
   2  12   7     1363.53     1513.97    123.09 o
   3  12   7     4302.04     4258.88    335.98 o
   4  12   7     1892.16     1767.73    142.64 o
 -14   0   8     6586.97     8085.15    534.68 o
 -13   0   8    13115.28    13386.11    677.86 o
 -12   0   8     2577.94     2927.54    226.73 o
 -11   0   8     2280.19     2373.31    174.37 o
 -10   0   8     1942.82     2112.90    186.89 o
  -9   0   8     4570.79     4650.97    371.84 o
  -8   0   8    39258.28    41250.16    926.56 o
  -7   0   8    15699.25    17162.48    589.61 o
  -6   0   8     2189.69     2966.28    225.25 o
  -5   0   8    37412.02    39363.11    824.36 o
  -4   0   8      161.59       88.06    152.53 o
  -3   0   8    46912.52    49398.20    882.08 o
  -2   0   8    24233.51    25302.67    628.97 o
  -1   0   8     6791.88     6550.89    346.71 o
   0   0   8    10155.72     9802.90    403.63 o
   1   0   8    38065.49    38692.19    769.64 o
   2   0   8    53023.96    52651.48    900.04 o
   3   0   8     2539.28     2755.01    196.15 o
   4   0   8     1018.25     1148.72     93.61 o
   5   0   8    32186.31    32174.04    737.51 o
   6   0   8     4372.90     4543.17    311.34 o
   7   0   8     4108.75     4246.86    302.08 o
   8   0   8    83360.09    79687.25   1252.73 o
   9   0   8     1329.62     1804.05    138.94 o
  10   0   8       89.25      194.53    155.48 o
  11   0   8      101.90        0.00    196.00 o
  12   0   8     2742.65     2906.90    236.31 o
 -14   1   8      110.55       -1.26    175.91 o
 -13   1   8     7951.66     8977.23    384.69 o
 -12   1   8     8680.10     9422.24    865.11 o
 -11   1   8      295.15      260.97    146.71 o
 -10   1   8      760.92      792.60    150.90 o
  -9   1   8     1159.58     1005.95    109.09 o
  -8   1   8       60.00      125.50    131.84 o
  -7   1   8       38.94        5.52    119.56 o
  -6   1   8    10100.75    10665.68    319.24 o
  -5   1   8     3193.97     3243.94    167.15 o
  -4   1   8       48.50       98.88    102.27 o
  -3   1   8    11914.57    12629.25    319.78 o
  -2   1   8     4511.93     4357.74    207.19 o
  -1   1   8     3338.36     3268.07    292.29 o
   0   1   8     6715.61     6619.15    238.75 o
   1   1   8      576.45      567.47    175.22 o
   2   1   8      857.93      850.61     72.05 o
   3   1   8      490.61      535.85     52.80 o
   4   1   8    11118.55    10890.88    366.15 o
   5   1   8      126.05      146.82    110.11 o
   6   1   8      235.71      163.08    169.85 o
   7   1   8     4390.88     3961.31    303.21 o
   8   1   8       25.42       -4.00    139.63 o
   9   1   8      603.91      943.92    203.22 o
  10   1   8     1597.39     1605.26    249.34 o
  11   1   8       68.57      209.52     86.33 o
  12   1   8      128.77      245.80     94.01 o
 -14   2   8    18978.37    20117.73    731.64 o
 -13   2   8      447.63      394.25    250.18 o
 -12   2   8     1809.44     1800.19    163.28 o
 -11   2   8       87.70      -36.47    158.79 o
 -10   2   8     1825.77     1875.44    131.96 o
  -9   2   8      114.43      190.48     72.21 o
  -8   2   8     2285.89     2422.10    195.39 o
  -7   2   8     5860.17     5807.39    335.47 o
  -6   2   8    15323.76    15490.92    492.99 o
  -5   2   8       73.04     -149.21    163.58 o
  -4   2   8        6.32      -39.42    123.05 o
  -3   2   8     3899.26     3566.64    251.20 o
  -2   2   8      326.03      299.56     79.22 o
  -1   2   8     7648.67     7667.44    337.56 o
   0   2   8    36336.21    36779.76    721.84 o
   1   2   8      571.93      504.83     80.70 o
   2   2   8     7944.90     7748.96    347.17 o
   3   2   8       22.39     -133.37    133.37 o
   4   2   8       29.04        0.00    123.05 o
   5   2   8     2769.31     2597.25    206.48 o
   6   2   8      164.56       45.69    151.43 o
   7   2   8     3971.64     3428.96    252.28 o
   8   2   8    13574.21    13951.43    518.03 o
   9   2   8     1079.00      857.19    105.03 o
  10   2   8      203.08      302.12     86.21 o
  11   2   8     2340.18     2589.27    218.23 o
  12   2   8      635.11      816.54    117.18 o
 -14   3   8      133.99      226.22    184.58 o
 -13   3   8     7465.89     7058.79    403.04 o
 -12   3   8     2582.87     2451.94    202.76 o
 -11   3   8     3407.27     3150.17    233.05 o
 -10   3   8     4707.32     4807.98    309.86 o
  -9   3   8     1114.95     1099.33     95.45 o
  -8   3   8     3722.86     3858.07    278.82 o
  -7   3   8    12833.70    12269.72    449.28 o
  -6   3   8     7277.58     7433.33    356.66 o
  -5   3   8    12722.91    13027.66    433.81 o
  -4   3   8       60.96       12.89    128.58 o
  -3   3   8     3977.52     4138.41    258.21 o
  -2   3   8     1569.38     1824.94    155.18 o
  -1   3   8     6671.12     6542.80    333.38 o
   0   3   8     5784.15     6194.01    308.19 o
   1   3   8      242.80      189.75    117.90 o
   2   3   8       29.81       93.95     61.53 o
   3   3   8     5507.40     5629.21    310.72 o
   4   3   8     1287.40     1334.93     91.03 o
   5   3   8       64.93      169.84     66.69 o
   6   3   8     1005.11      955.58     89.18 o
   7   3   8      194.17      223.64    131.53 o
   8   3   8      608.48      320.95    185.71 o
   9   3   8     3653.27     3857.30    294.28 o
  10   3   8     1646.60     1655.26    125.68 o
  11   3   8       65.99      -61.16    196.00 o
  12   3   8       63.66      369.16    166.90 o
 -13   4   8    14205.06    13409.54    525.31 o
 -12   4   8     8919.69     8161.84    422.40 o
 -11   4   8     6399.72     6653.41    360.90 o
 -10   4   8    10436.76    10249.30    442.20 o
  -9   4   8     7708.05     7132.61    365.49 o
  -8   4   8     7985.15     7518.66    358.15 o
  -7   4   8       84.23      213.69    141.11 o
  -6   4   8    39737.64    38836.61    753.09 o
  -5   4   8    23704.68    22672.99    571.32 o
  -4   4   8     5179.72     5158.88    290.77 o
  -3   4   8      210.72      349.28     68.53 o
  -2   4   8    37342.20    36253.06    697.14 o
  -1   4   8       84.05       49.00    142.95 o
   0   4   8    22038.83    21959.91    558.20 o
   1   4   8    16855.58    16762.01    492.87 o
   2   4   8     4734.75     4178.28    282.98 o
   3   4   8        8.63     -149.58    149.58 o
   4   4   8     2030.26     1919.86    135.29 o
   5   4   8    41398.19    39755.46    806.55 o
   6   4   8     1802.59     1912.32    173.24 o
   7   4   8     4316.87     4640.84    313.52 o
   8   4   8     1198.13     1145.04    113.88 o
   9   4   8      712.60      740.29    103.54 o
  10   4   8      950.69      755.44    106.87 o
  11   4   8    16674.58    16011.51    636.95 o
 -13   5   8       25.31      154.00    185.32 o
 -12   5   8     8331.02     8241.62    424.54 o
 -11   5   8     1497.25     1506.67    113.52 o
 -10   5   8      254.84      327.18    148.48 o
  -9   5   8     1192.84     1283.98    100.98 o
  -8   5   8      357.62      260.87    161.75 o
  -7   5   8    16565.26    16147.27    506.67 o
  -6   5   8     6743.07     6575.53    326.30 o
  -5   5   8      732.03      731.10     77.38 o
  -4   5   8      355.14     1033.89     81.06 o
  -3   5   8    12860.50    12051.20    419.37 o
  -2   5   8     2550.06     2392.86    189.51 o
  -1   5   8     5464.11     5473.67    294.85 o
   0   5   8      521.30      609.83     78.49 o
   1   5   8    21232.83    21346.20    553.49 o
   2   5   8     3489.21     3339.81    239.35 o
   3   5   8     6525.07     6026.48    320.02 o
   4   5   8    17758.68    16812.59    529.48 o
   5   5   8      933.73      965.51     96.55 o
   6   5   8     1017.08     1102.62     93.60 o
   7   5   8    36743.32    35438.84    813.50 o
   8   5   8      203.82      258.64    161.01 o
   9   5   8     4320.51     4239.56    338.21 o
  10   5   8     3757.44     3274.56    250.02 o
  11   5   8     2912.29     2853.17    202.03 o
 -12   6   8     1253.62     1067.26    119.77 o
 -11   6   8     6005.03     5575.02    362.32 o
 -10   6   8      366.49      496.68     93.59 o
  -9   6   8     1160.69     1063.58    103.56 o
  -8   6   8       32.15       14.00    138.16 o
  -7   6   8       99.78      285.16    143.32 o
  -6   6   8      322.79      340.45     80.69 o
  -5   6   8     5924.60     5409.60    287.10 o
  -4   6   8    22414.36    22673.31    581.34 o
  -3   6   8    32676.56    31849.55    671.56 o
  -2   6   8     1069.67     1204.00    106.87 o
  -1   6   8      796.19      860.46     78.49 o
   0   6   8      825.86      826.19     79.23 o
   1   6   8       73.22      209.64    127.11 o
   2   6   8       19.65      -13.26    127.11 o
   3   6   8     5358.81     5674.04    298.87 o
   4   6   8       23.23      115.68    133.74 o
   5   6   8     1165.48     1187.05     92.87 o
   6   6   8      254.38      173.91    172.43 o
   7   6   8        8.64       33.53    143.32 o
   8   6   8     2811.03     3032.03    247.38 o
   9   6   8     3661.20     3880.37    283.94 o
  10   6   8    11015.37    10553.44    518.25 o
 -11   7   8     2645.02     2475.88    228.57 o
 -10   7   8     3404.78     3265.46    246.31 o
  -9   7   8     4323.69     4584.44    302.80 o
  -8   7   8     2291.05     2081.69    147.82 o
  -7   7   8      170.75      327.91     74.42 o
  -6   7   8      175.78      179.06    131.53 o
  -5   7   8     1804.97     1646.54    137.49 o
  -4   7   8     2647.14     2572.33    186.92 o
  -3   7   8      570.41      542.77     82.54 o
  -2   7   8      305.62      118.27    156.22 o
  -1   7   8     8055.04     8336.84    366.66 o
   0   7   8     3216.41     3059.52    215.35 o
   1   7   8    21067.49    20319.72    574.37 o
   2   7   8        1.30     -139.63    150.32 o
   3   7   8      347.89      331.61    136.33 o
   4   7   8      127.59      299.17    128.95 o
   5   7   8      113.69       93.58    137.79 o
   6   7   8     1270.35     1222.82    116.46 o
   7   7   8     5489.26     5690.72    350.85 o
   8   7   8     4114.48     4370.19    336.71 o
   9   7   8     6161.91     6351.36    414.35 o
  10   7   8       69.50       61.53    177.21 o
 -11   8   8       21.16      -87.68    166.53 o
 -10   8   8     1151.73     1183.69    116.45 o
  -9   8   8    40865.61    38792.52    841.66 o
  -8   8   8       30.23      138.53    162.11 o
  -7   8   8     2988.35     3019.28    227.49 o
  -6   8   8    16012.04    16945.49    544.92 o
  -5   8   8    11629.03    11362.99    445.67 o
  -4   8   8     1837.98     1562.49    132.33 o
  -3   8   8    50088.22    49178.25    882.14 o
  -2   8   8     6354.69     6629.21    356.13 o
  -1   8   8     3786.96     3714.14    269.96 o
   0   8   8      774.12      635.29     91.02 o
   1   8   8    34637.34    34867.07    758.13 o
   2   8   8       78.77       44.21    150.69 o
   3   8   8      661.25      727.39     93.59 o
   4   8   8    16371.53    15942.22    544.23 o
   5   8   8      520.11      212.98    192.71 o
   6   8   8     4569.13     4438.62    320.15 o
   7   8   8       21.58      323.47    152.90 o
   8   8   8     5892.21     6138.43    391.81 o
   9   8   8        1.04       40.16    158.42 o
  -9   9   8      465.66      256.45    154.02 o
  -8   9   8      600.76      379.53    205.61 o
  -7   9   8     2161.11     2069.78    180.62 o
  -6   9   8     8366.71     8084.89    406.48 o
  -5   9   8     3392.01     3306.83    242.63 o
  -4   9   8     3360.61     3383.16    259.22 o
  -3   9   8     2353.06     2860.67    231.51 o
  -2   9   8     1216.16     1206.59    102.82 o
  -1   9   8      445.47      372.88    159.54 o
   0   9   8     3786.01     3531.82    274.37 o
   1   9   8      388.76      418.20     91.75 o
   2   9   8     2103.63     2487.07    188.73 o
   3   9   8     1614.89     1369.24    138.95 o
   4   9   8    18509.32    18051.93    588.86 o
   5   9   8       12.93     -169.47    169.47 o
   6   9   8     2738.22     3335.31    268.76 o
   7   9   8     2438.58     2474.64    199.43 o
  -8  10   8     5315.52     5646.46    367.41 o
  -7  10   8      741.76      602.47    109.07 o
  -6  10   8       21.89       16.58    164.32 o
  -5  10   8      183.34      228.80    171.32 o
  -4  10   8     1873.54     1727.58    136.01 o
  -3  10   8     2895.49     3279.46    255.87 o
  -2  10   8     5998.32     6026.78    379.30 o
  -1  10   8      686.43      750.97    102.81 o
   0  10   8      225.87      259.01    166.17 o
   1  10   8      511.76      658.45     93.22 o
   2  10   8     5730.68     4975.91    352.34 o
   3  10   8      772.03      785.99     97.65 o
   4  10   8      712.58      898.73    107.60 o
   5  10   8     5950.83     5363.33    379.64 o
   6  10   8     5101.57     5454.74    417.55 o
  -5  11   8      629.86      599.88    110.17 o
  -4  11   8     1859.14     1800.16    154.07 o
  -3  11   8      351.62      379.87    197.12 o
  -2  11   8    17670.63    18497.39    610.10 o
  -1  11   8     1943.81     1848.49    130.85 o
   0  11   8     1741.10     1808.23    173.97 o
   1  11   8     4032.10     4117.02    293.91 o
   2  11   8     7680.39     7761.33    439.96 o
   3  11   8     3374.97     3295.57    282.07 o
 -13   1   9    12180.05    13693.14    551.07 o
 -12   1   9    31644.78    34742.51    722.47 o
 -11   1   9    20312.02    22606.03    578.02 o
 -10   1   9     9752.26    10930.65    533.13 o
  -9   1   9     3169.84     3720.92    238.01 o
  -8   1   9      962.69     1162.59     90.14 o
  -7   1   9      972.69     1016.22    135.25 o
  -6   1   9    30076.02    33127.98    588.91 o
  -5   1   9    10105.68    11931.26    479.76 o
  -4   1   9     3836.48     4485.55    455.13 o
  -3   1   9     8130.42     8837.69    305.71 o
  -2   1   9     5521.10     5751.79    353.88 o
  -1   1   9      663.71      600.39     66.10 o
   0   1   9       15.74     -163.67    190.29 o
   1   1   9     1930.47     2246.19    364.57 o
   2   1   9    30274.85    32040.75    546.49 o
   3   1   9    12041.44    12151.13    609.03 o
   4   1   9       16.77      204.01     95.45 o
   5   1   9       61.97        9.56    114.45 o
   6   1   9     7769.02     8152.79    297.98 o
   7   1   9      960.97      904.17     79.35 o
   8   1   9     1302.80     1289.78     87.01 o
   9   1   9     1492.63     1464.42    197.91 o
  10   1   9      227.80      394.84    146.50 o
 -12   2   9      261.75        0.00    239.86 o
 -11   2   9       51.76      381.32    194.16 o
 -10   2   9     5144.84     5232.08    391.40 o
  -9   2   9      635.83      730.70    116.07 o
  -8   2   9      109.12       18.42    178.32 o
  -7   2   9     1159.63     1302.04    108.72 o
  -6   2   9     3034.12     3463.83    258.85 o
  -5   2   9     3995.88     3875.32    269.99 o
  -4   2   9     5119.65     5045.84    328.37 o
  -3   2   9     9315.93    10194.43    426.66 o
  -2   2   9      790.26      906.15     79.23 o
  -1   2   9     1787.09     2221.62    153.34 o
   0   2   9    17122.18    16867.49    548.32 o
   1   2   9      210.02      314.28     83.64 o
   2   2   9     6948.93     6723.97    366.56 o
   3   2   9      719.74      707.14     96.91 o
   4   2   9     2922.11     2659.55    214.96 o
   5   2   9     1350.44     1530.24    127.52 o
   6   2   9     6874.85     6621.41    384.96 o
   7   2   9     2895.43     2915.64    255.14 o
   8   2   9     6701.32     7189.25    423.66 o
   9   2   9    19319.22    19161.94    697.75 o
  10   2   9     4724.77     4695.27    338.22 o
 -12   3   9      768.46      526.20    118.28 o
 -11   3   9     1639.25     1528.82    145.95 o
 -10   3   9     4307.57     4194.92    291.37 o
  -9   3   9    25724.27    25419.91    727.96 o
  -8   3   9     4205.51     4654.21    337.84 o
  -7   3   9     6823.64     7043.75    378.69 o
  -6   3   9     1426.92     1672.17    138.58 o
  -5   3   9    11560.87    11160.36    456.82 o
  -4   3   9      462.64      429.63     87.70 o
  -3   3   9     3146.28     3186.72    236.00 o
  -2   3   9     6295.75     5716.68    328.48 o
  -1   3   9     8560.57     8349.54    390.74 o
   0   3   9      940.43      731.88     92.87 o
   1   3   9    12431.05    12165.73    456.22 o
   2   3   9       19.04       61.89    140.00 o
   3   3   9    10741.25    11777.40    460.04 o
   4   3   9        9.68      277.79    164.32 o
   5   3   9     2572.79     2536.84    206.83 o
   6   3   9     3222.56     3346.96    258.11 o
   7   3   9     4886.79     4806.49    358.55 o
   8   3   9    14882.16    14866.31    599.79 o
   9   3   9    16645.54    17298.99    652.88 o
  10   3   9     5635.62     5684.19    408.02 o
 -12   4   9     5790.86     5467.43    371.50 o
 -11   4   9     2952.33     3032.41    195.03 o
 -10   4   9     8096.17     8163.89    412.72 o
  -9   4   9     2000.92     2090.00    185.41 o
  -8   4   9      408.61      328.30    172.07 o
  -7   4   9     1620.03     1607.00    137.85 o
  -6   4   9     5357.90     5567.81    337.22 o
  -5   4   9     1172.83     1369.12    112.77 o
  -4   4   9     1784.46     1566.92    126.43 o
  -3   4   9     4608.09     4331.90    317.25 o
  -2   4   9     1825.77     1831.61    132.70 o
  -1   4   9       28.97      -14.74    160.63 o
   0   4   9      735.29      788.95     88.44 o
   1   4   9     8331.72     8746.92    406.94 o
   2   4   9     6377.73     5841.57    334.74 o
   3   4   9     5107.34     5165.02    333.51 o
   4   4   9    10301.33    10178.60    457.36 o
   5   4   9     1557.12     1523.30    136.74 o
   6   4   9      251.07      321.65    185.70 o
   7   4   9      100.16      122.69     92.84 o
   8   4   9     3817.57     3731.91    284.69 o
   9   4   9        4.87      103.89    182.00 o
 -11   5   9     1938.21     2208.96    169.92 o
 -10   5   9      448.80      316.88     96.54 o
  -9   5   9    25439.42    23724.17    688.10 o
  -8   5   9     4429.12     3985.25    272.57 o
  -7   5   9       31.47      -47.53    152.53 o
  -6   5   9     4078.86     3794.37    274.77 o
  -5   5   9     1425.68     1237.63    110.57 o
  -4   5   9     1164.26     1111.87     96.92 o
  -3   5   9     4933.16     4639.10    303.99 o
  -2   5   9     1082.53     1086.42    115.72 o
  -1   5   9     3335.41     3464.83    236.00 o
   0   5   9     2645.73     2303.18    165.17 o
   1   5   9       71.34       61.16    138.16 o
   2   5   9      672.44      721.87     87.33 o
   3   5   9     9427.89     9421.55    439.89 o
   4   5   9     2755.86     2875.01    203.15 o
   5   5   9     9294.02     9016.10    438.36 o
   6   5   9     2073.77     2593.93    218.59 o
   7   5   9       44.73      151.79    169.84 o
   8   5   9        2.87      239.47    155.11 o
   9   5   9     3539.19     3034.64    225.66 o
 -10   6   9    13450.34    12723.20    533.34 o
  -9   6   9      504.46      561.91     99.49 o
  -8   6   9      330.44      393.14    179.44 o
  -7   6   9     8327.55     8172.14    403.90 o
  -6   6   9      656.53      452.50    194.19 o
  -5   6   9     6220.80     6082.87    352.78 o
  -4   6   9     8051.44     8136.43    404.64 o
  -3   6   9    10684.88    11276.37    452.22 o
  -2   6   9     1412.71     1364.77    124.57 o
  -1   6   9      121.69      105.74    162.48 o
   0   6   9      770.38      943.72     99.13 o
   1   6   9     1226.93     1278.10    116.83 o
   2   6   9       55.42      130.42     80.69 o
   3   6   9    12363.64    11796.56    483.07 o
   4   6   9     1212.77     1177.47    110.93 o
   5   6   9     9438.14     8929.93    452.76 o
   6   6   9      164.20      129.32    208.17 o
   7   6   9      358.65      252.02    213.33 o
   8   6   9      527.02       20.63    245.77 o
  -9   7   9      447.01      295.50    228.81 o
  -8   7   9    10032.44     9328.60    469.40 o
  -7   7   9       36.60       81.79    159.53 o
  -6   7   9     4063.46     3881.94    289.87 o
  -5   7   9      250.25      288.12     84.37 o
  -4   7   9       63.68     -163.95    163.95 o
  -3   7   9     3017.80     3027.45    237.45 o
  -2   7   9    11914.31    11156.90    456.77 o
  -1   7   9      290.44      140.75    169.12 o
   0   7   9     6643.79     6725.63    373.85 o
   1   7   9    13446.14    13522.70    514.98 o
   2   7   9     2457.61     2322.51    195.75 o
   3   7   9     1218.60     1206.58    110.93 o
   4   7   9     1015.25      870.06    113.13 o
   5   7   9     7519.21     7884.01    435.54 o
   6   7   9    15198.96    15092.68    584.98 o
   7   7   9       38.80      -20.26    188.26 o
  -8   8   9       25.99      333.79    172.79 o
  -7   8   9      225.65      -17.32    191.59 o
  -6   8   9      725.95      780.82    107.23 o
  -5   8   9     2739.55     2571.84    185.44 o
  -4   8   9     4106.61     3622.69    285.08 o
  -3   8   9       29.77     -146.26    175.37 o
  -2   8   9      126.40      243.17    151.43 o
  -1   8   9        8.60      -32.42    168.00 o
   0   8   9     6270.94     6626.52    370.48 o
   1   8   9      178.82      117.16    175.38 o
   2   8   9      713.54      861.89    102.44 o
   3   8   9      793.09      592.54    106.49 o
   4   8   9        4.08       91.00    160.26 o
   5   8   9     6965.78     7484.05    428.45 o
   6   8   9       17.50      118.63    193.79 o
  -7   9   9     5085.21     5038.63    371.44 o
  -6   9   9     5465.80     5763.30    383.29 o
  -5   9   9       39.69     -138.90    157.32 o
  -4   9   9       98.82      137.42    141.85 o
  -3   9   9       71.08      359.22    154.00 o
  -2   9   9       16.98     -196.00    196.00 o
  -1   9   9      917.54     1192.84    110.18 o
   0   9   9     4529.31     4879.59    337.85 o
   1   9   9     3619.04     2975.40    236.73 o
   2   9   9      326.43      415.98    170.59 o
   3   9   9     8892.04     9353.42    466.67 o
   4   9   9      691.45      958.05    112.39 o
  -4  10   9     5136.94     5088.86    357.06 o
  -3  10   9       80.12       36.11    179.79 o
  -2  10   9     4210.13     4770.64    326.75 o
  -1  10   9     5088.03     5293.21    378.46 o
   0  10   9     3206.65     3358.12    259.56 o
   1  10   9       36.04     -112.74    172.05 o
   2  10   9     8596.09     8896.46    475.48 o
 -11   0  10    11278.94    14675.71    684.49 o
 -10   0  10     7465.58     8661.19    546.24 o
  -9   0  10      326.96      543.46    120.85 o
  -8   0  10     3537.57     4086.07    324.13 o
  -7   0  10     3604.90     3617.14    314.55 o
  -6   0  10    10515.56    10702.04    551.54 o
  -5   0  10     8599.36     9228.22    476.33 o
  -4   0  10     1976.63     2336.63    195.36 o
  -3   0  10    23727.62    26207.09    755.93 o
  -2   0  10     6607.35     7320.50    415.94 o
  -1   0  10     2227.91     2500.11    181.37 o
   0   0  10     4733.54     5636.19    367.04 o
   1   0  10      507.08      370.68    199.34 o
   2   0  10     5487.88     5340.20    399.21 o
   3   0  10    35613.93    36538.01    902.02 o
   4   0  10    27639.86    27889.09    786.93 o
   5   0  10      157.80     -219.59    219.59 o
   6   0  10     4038.54     3869.32    302.41 o
   7   0  10       15.01      149.95    175.37 o
   8   0  10       76.02      -44.58    216.27 o
 -11   1  10      250.30      342.71    193.32 o
 -10   1  10     2453.67     2538.93    202.38 o
  -9   1  10     4641.98     5416.03    283.36 o
  -8   1  10     4771.17     5787.83    706.73 o
  -7   1  10     4107.50     4503.01    240.91 o
  -6   1  10     5133.84     5894.33    288.47 o
  -5   1  10     3374.94     4195.30    350.31 o
  -4   1  10     1563.43     1489.85    176.36 o
  -3   1  10     6182.28     7029.76    298.42 o
  -2   1  10     7439.75     7801.81    299.39 o
  -1   1  10     3990.02     4163.96    220.41 o
   0   1  10        3.07        1.98    184.95 o
   1   1  10     4488.09     4663.58    402.98 o
   2   1  10    10135.06    10776.75    357.28 o
   3   1  10      236.41      375.43     95.98 o
   4   1  10     5892.41     5983.84    446.64 o
   5   1  10     8916.93     8273.35    330.03 o
   6   1  10       78.43       72.46    124.38 o
   7   1  10     4614.18     4489.13    488.52 o
   8   1  10     2101.87     2193.33    118.47 o
 -10   2  10     2083.38     2777.06    213.05 o
  -9   2  10     3547.22     3733.84    312.69 o
  -8   2  10      383.82      228.81    196.02 o
  -7   2  10       63.74      -60.05    186.42 o
  -6   2  10      798.23      835.75    114.60 o
  -5   2  10      731.06      735.14    111.65 o
  -4   2  10      348.01      237.28    190.86 o
  -3   2  10    14879.05    13247.74    550.36 o
  -2   2  10    10494.71    10830.57    482.86 o
  -1   2  10       41.89      389.42    166.16 o
   0   2  10     1170.97     1166.78    124.20 o
   1   2  10     3543.67     3050.41    260.72 o
   2   2  10     1180.90     1323.77    121.62 o
   3   2  10     8290.73     8088.20    430.86 o
   4   2  10     2446.25     2220.01    195.02 o
   5   2  10     4599.54     4790.54    358.88 o
   6   2  10     1756.19     1527.76    146.69 o
   7   2  10       36.52      168.37    181.26 o
   8   2  10      836.29      844.95    134.13 o
 -10   3  10     5294.59     5240.33    387.69 o
  -9   3  10     8314.33     8801.48    478.80 o
  -8   3  10     7048.25     6322.69    429.21 o
  -7   3  10     2446.93     2606.32    199.44 o
  -6   3  10     2753.22     2777.61    214.94 o
  -5   3  10     4430.27     4337.91    338.96 o
  -4   3  10     5194.09     5159.65    354.16 o
  -3   3  10     4875.57     5205.39    346.76 o
  -2   3  10    18554.12    18663.58    623.06 o
  -1   3  10      294.75      315.02     90.64 o
   0   3  10       16.38     -140.37    180.90 o
   1   3  10     8885.01     9441.88    472.30 o
   2   3  10     1500.38     1709.76    136.00 o
   3   3  10      336.71      466.83     96.53 o
   4   3  10    10929.26    12262.57    541.96 o
   5   3  10     2815.85     3348.33    268.77 o
   6   3  10       90.34      101.69    185.32 o
   7   3  10     4157.58     4832.21    366.94 o
   8   3  10     4755.38     5388.25    362.19 o
  -9   4  10     4616.06     4448.41    303.91 o
  -8   4  10     3916.24     4232.01    334.11 o
  -7   4  10     5250.46     5195.55    391.03 o
  -6   4  10      237.11      290.70    138.17 o
  -5   4  10     2076.50     2184.77    139.34 o
  -4   4  10     3606.34     3489.57    272.14 o
  -3   4  10     2836.07     3144.92    230.80 o
  -2   4  10     6776.91     7398.63    403.39 o
  -1   4  10     2775.06     2583.74    201.67 o
   0   4  10    10882.94    10694.17    491.74 o
   1   4  10     8280.06     7972.91    413.14 o
   2   4  10     7944.18     7720.70    437.83 o
   3   4  10        5.97      -18.42    156.21 o
   4   4  10     2732.31     2691.66    206.46 o
   5   4  10     7597.45     7701.74    432.59 o
   6   4  10     1489.34     1406.76    127.52 o
   7   4  10     1139.28     1186.26    126.77 o
  -9   5  10      501.88      408.26    105.01 o
  -8   5  10       59.16       94.32    159.16 o
  -7   5  10     1725.04     1657.48    135.27 o
  -6   5  10     1069.39      963.67    116.08 o
  -5   5  10     4910.61     4917.04    343.05 o
  -4   5  10     4708.50     4824.63    332.71 o
  -3   5  10       75.40      191.58    174.63 o
  -2   5  10      377.71      226.23    171.33 o
  -1   5  10    11819.91    10921.65    475.58 o
   0   5  10      679.75      668.06     99.86 o
   1   5  10      974.38     1176.65    109.08 o
   2   5  10    19464.14    21184.16    653.42 o
   3   5  10     2136.35     2195.10    195.00 o
   4   5  10       10.07      270.79    152.53 o
   5   5  10    25640.50    24722.95    769.93 o
   6   5  10     3542.28     3291.65    269.54 o
  -8   6  10     5891.70     5250.25    386.27 o
  -7   6  10       80.31      110.90    156.95 o
  -6   6  10    14250.12    14325.74    557.49 o
  -5   6  10    17582.38    16444.61    597.92 o
  -4   6  10     4732.27     4855.17    343.77 o
  -3   6  10     1705.56     1619.15    120.52 o
  -2   6  10       46.04      281.84    147.37 o
  -1   6  10      101.41      140.00     79.95 o
   0   6  10      629.85      752.06    106.86 o
   1   6  10      384.07      418.57    182.75 o
   2   6  10      635.47      516.97    103.17 o
   3   6  10      154.93      286.27    144.06 o
   4   6  10     1896.19     2239.17    164.76 o
   5   6  10     4014.06     4059.80    295.75 o
  -6   7  10      101.48      111.27    181.64 o
  -5   7  10    10749.42    10658.44    481.28 o
  -4   7  10     3253.25     3289.62    262.89 o
  -3   7  10     1857.24     1437.49    130.85 o
  -2   7  10     3706.04     3809.95    286.89 o
  -1   7  10      814.11      793.00    109.81 o
   0   7  10     2253.24     2340.01    218.22 o
   1   7  10    10333.71    10700.14    490.48 o
   2   7  10     2328.44     2388.33    190.95 o
   3   7  10      241.01      372.13    198.96 o
   4   7  10      641.24      777.48    111.28 o
  -4   8  10      576.42      613.50    105.38 o
  -3   8  10       77.26       74.79    175.37 o
  -2   8  10      609.49      719.63    106.49 o
  -1   8  10    17831.14    17108.88    627.48 o
   0   8  10     5109.45     5568.41    364.07 o
   1   8  10     2050.49     1969.05    172.87 o
   2   8  10     1529.36     1490.06    123.83 o
  -8   1  11    26044.72    29606.29   1170.19 o
  -7   1  11     3227.92     3675.52    221.16 o
  -6   1  11     1514.21     1749.67    148.71 o
  -5   1  11      380.44      583.24    160.65 o
  -4   1  11     1303.83     1386.22    102.15 o
  -3   1  11     4883.10     5391.92    270.19 o
  -2   1  11    22069.06    23823.99    548.51 o
  -1   1  11       84.17      246.72     91.01 o
   0   1  11    12920.80    13934.39    511.33 o
   1   1  11       13.59      -27.67    141.61 o
   2   1  11       76.28      140.42    170.40 o
   3   1  11     1291.96     1520.20    157.73 o
   4   1  11     1924.78     2122.72    206.59 o
   5   1  11     1528.81     1735.26    275.68 o
  -7   2  11     6512.24     7287.14    486.69 o
  -6   2  11     4035.89     4594.21    341.86 o
  -5   2  11    26052.52    28927.64    864.92 o
  -4   2  11       52.46      297.32    189.74 o
  -3   2  11     1269.64     1553.01    138.94 o
  -2   2  11    12607.64    11778.24    547.32 o
  -1   2  11     2700.87     2930.52    240.00 o
   0   2  11     2629.02     2471.11    192.81 o
   1   2  11      367.41       83.27    201.91 o
   2   2  11     6762.38     7733.63    471.61 o
   3   2  11        9.59       21.74    197.47 o
   4   2  11       87.79     -233.21    233.21 o
   5   2  11    15841.63    14514.09    640.47 o
  -7   3  11     6995.84     6763.86    466.45 o
  -6   3  11     6468.39     6800.04    449.79 o
  -5   3  11    12584.94    14851.45    607.14 o
  -4   3  11      174.33        0.00    217.38 o
  -3   3  11     4973.45     4835.09    382.14 o
  -2   3  11       94.83      204.85    185.69 o
  -1   3  11       96.20       81.79    147.37 o
   0   3  11     1593.26     1584.82    142.27 o
   1   3  11       72.41      145.16    190.85 o
   2   3  11      142.51      231.01    210.74 o
   3   3  11      106.11      -42.74    214.06 o
   4   3  11     5056.56     5345.88    398.00 o
  -6   4  11       89.81      106.48    200.79 o
  -5   4  11     2596.15     2479.15    210.50 o
  -4   4  11     3758.34     4061.79    307.54 o
  -3   4  11     6919.56     6592.02    416.27 o
  -2   4  11      625.22      552.35    226.98 o
  -1   4  11    11627.33    11548.67    543.09 o
   0   4  11     2372.33     2438.49    183.21 o
   1   4  11     1801.13     1588.21    141.53 o
   2   4  11       23.41      168.74    188.63 o
   3   4  11      333.22      440.67    108.32 o
  -4   5  11      945.71     1174.42    120.87 o
  -3   5  11      391.87      446.57    108.69 o
  -2   5  11      610.08      815.06    116.81 o
  -1   5  11      938.71     1025.91    120.13 o
   0   5  11     1756.88     1714.24    147.06 o
   1   5  11       10.94        0.00    170.95 o
   2   5  11     2121.47     2310.78    186.14 o
 
